# Supplementary material for: Antioxidant activity and comparative RNA‐seq analysis support mitigating effects of an algae‐based biostimulant on drought stress in tomato plants
Source: Physiol Plant. 2024 Dec 20;176(6):e70007. doi: 10.1111/ppl.70007 (PMC11659800; doi:10.1111/ppl.70007)
Supplement: Supplementary file 3 — Table S1. RNAseq reads statistics. [file PPL-176-e70007-s005.xlsx]

## Sheet: Foglio1
Sample ID	Total raw read bases (Gbp)	Total raw reads (M)	Total trimmed read bases (Gbp)	Total trimmed reads (M)	n. of mapped reads (M)	Total reads (M)	% mapped	% unmapped
C1_I	12.08	81.83	11.65	80.84	73.69	80.84	91.15	8.85
C1_II	9.77	64.68	9.19	63.91	58.84	63.91	92.08	7.92
C2_I	11.54	76.45	10.84	75.60	69.78	75.60	92.30	7.70
C2_II	10.14	67.16	9.53	66.17	60.54	66.17	91.48	8.52
C3_I	11.04	73.12	10.31	72.66	67.88	72.66	93.42	6.58
C3_II	10.12	67.03	9.54	66.09	60.82	66.09	92.03	7.97
CS1_I	11.03	73.07	10.34	72.59	66.28	72.59	91.31	8.69
CS1_II	11.03	73.07	10.37	72.21	65.76	72.21	91.06	8.94
CS2_I	10.27	68.03	9.58	67.37	61.47	67.37	91.24	8.76
CS2_II	11.41	75.58	10.67	74.36	67.08	74.36	90.21	9.79
CS3_I	10.83	71.71	10.25	71.14	65.53	71.14	92.12	7.88
CS3_II	10.34	68.49	9.77	67.77	61.76	67.77	91.13	8.87
E1_I	12.29	81.37	11.29	78.62	71.13	78.62	90.47	9.53
E1_II	11.20	74.18	10.50	73.22	67.51	73.22	92.20	7.80
E2_I	11.39	75.42	10.70	74.84	69.67	74.84	93.10	6.90
E2_II	8.79	61.07	8.79	61.07	56.05	61.07	91.79	8.21
E3_I	12.28	81.30	11.54	80.61	75.00	80.61	93.04	6.96
E3_II	11.37	75.27	10.67	74.29	68.32	74.29	91.96	8.04
ES1_I	10.63	70.42	9.99	69.53	63.26	69.53	90.99	9.01
ES1_II	9.15	60.60	8.63	59.88	54.06	59.88	90.27	9.73
ES2_I	10.71	70.93	10.10	70.18	64.33	70.18	91.66	8.34
ES2_II	10.90	72.18	10.29	71.39	64.90	71.39	90.90	9.10
ES3_I	11.62	76.97	10.98	76.10	69.91	76.10	91.86	8.14
ES3_II	10.75	71.20	10.07	70.65	64.12	70.65	90.75	9.25
