# Supplementary material for: Antioxidant activity and comparative RNA‐seq analysis support mitigating effects of an algae‐based biostimulant on drought stress in tomato plants
Source: Physiol Plant. 2024 Dec 20;176(6):e70007. doi: 10.1111/ppl.70007 (PMC11659800; doi:10.1111/ppl.70007)
Supplement: Supplementary file 4 — Table S2. DEGs in optimal water‐stress conditions and related GO enrichments. [file PPL-176-e70007-s003.xlsx]

## Sheet: Foglio1
												down regulations													regulation	condition	deg number
c_e_5			c_e_24			cs_es_5			cs_es_24			c_e_5			c_e_24			cs_es_5			cs_es_24				up	c_e_5	470
gene_ID	log2FoldChange	annotation	gene_ID	log2FoldChange	annotation	gene_ID	log2FoldChange	annotation	gene_ID	log2FoldChange	annotation	gene_ID	log2FoldChange	annotation	gene_ID	log2FoldChange	annotation	gene_ID	log2FoldChange	annotation	gene_ID	log2FoldChange	annotation		up	c_e_24	173
LOC104649697	8.36045	uncharacterized LOC104649697(LOC104649697)	LOC101253852	3.18164	glucan endo-1,3-beta-glucosidase, acidic-like(LOC101253852)	LOC109121229	8.85929	uncharacterized LOC109121229(LOC109121229)	LOC101266218	7.16997	glucan endo-1,3-beta-glucosidase 8-like(LOC101266218)	LOC101247336	-7.36399	bidirectional sugar transporter SWEET11-like(LOC101247336)	LOC101267538	-1.70068	pathogenesis-related protein PR-1(LOC101267538)	LOC101258512	-6.44836	oleosin 5-like(LOC101258512)	LOC544001	-3.64903	uncharacterized LOC544001(LOC544001)		up	cs_es_5	45
LOC101248773	7.51247	autophagy-related protein 18a-like(LOC101248773)	LOC543987	2.39665	glucan endo-1,3-beta-glucosidase B(GluB)	LOC112941671	6.76922	uncharacterized LOC112941671(LOC112941671)	LOC101249587	6.87529	putative clathrin assembly protein At1g03050(LOC101249587)	LOC101260642	-3.35206	histone H4(LOC101260642)	LOC101261339	-1.21566	bifunctional purple acid phosphatase 26(LOC101261339)	LOC101268463	-2.11083	ferric reduction oxidase 4(LOC101268463)	LOC101260999	-3.02281	uncharacterized LOC101260999(LOC101260999)		up	cs_es_24	136
LOC101267169	7.25991	cytokinin response factor 5(CRF5)	LOC104644838	1.78885	receptor-like protein 6(LOC104644838)	LOC109120735	6.54728	uncharacterized LOC109120735(LOC109120735)	LOC101266845	6.68851	protein GPR107-like(LOC101266845)	LOC101257929	-2.31923	dormancy-associated protein 1(LOC101257929)	LOC101247302	-1.06494	endoglucanase 1(LOC101247302)	LOC101257929	-1.13662	dormancy-associated protein 1(LOC101257929)	LOC104649647	-2.44588	uncharacterized LOC104649647(LOC104649647)		down	c_e_5	135
LOC101259243	7.09169	F-box protein At5g03100-like(LOC101259243)	Ve1	1.77989	verticillium wilt disease resistance protein(Ve1)	LOC112941563	6.42229	uncharacterized LOC112941563(LOC112941563)	LOC104648859	6.54702	uncharacterized LOC104648859(LOC104648859)	XTH6	-1.62991	xyloglucan endotransglucosylase-hydrolase XTH6(XTH6)	PP2C-2	-1.00171	protein phosphatase 2C AHG3 homolog(PP2C-2)	LOC101245417	-1.09758	amino acid transporter AVT1C(LOC101245417)	LOC101244593	-2.14338	probable 2-oxoglutarate-dependent dioxygenase AOP1(LOC101244593)		down	c_e_24	355
LOC101255161	6.95853	protein SRC2-like(LOC101255161)	LOC101261228	1.40918	uncharacterized LOC101261228(LOC101261228)	LOC109119044	3.23613	uncharacterized LOC109119044(LOC109119044)	LOC101257513	6.07983	dirigent protein 23(LOC101257513)	LOC101262446	-1.59205	protein NUCLEAR FUSION DEFECTIVE 4(LOC101262446)	LOC104648458	-0.998679	protein argonaute 2-like(LOC104648458)	LOC101259487	-1.06764	embryogenic cell protein 40(LOC101259487)	LOC101263263	-2.08097	uncharacterized LOC101263263(LOC101263263)		down	cs_es_5	17
LOC101253891	6.5065	aldehyde oxidase GLOX1-like(LOC101253891)	LOC101250380	1.39201	protein EXORDIUM-like 3(LOC101250380)	LOC112941747	2.97457	U1 spliceosomal RNA(LOC112941747)	LOC101253729	6.04186	germin-like protein subfamily 1 member 14(LOC101253729)	LOC101252583	-1.42986	3-ketoacyl-CoA synthase 6(LOC101252583)	LOC101249807	-0.99245	high mobility group B protein 9(LOC101249807)	LOC101244865	-1.00983	probable carbohydrate esterase At4g34215(LOC101244865)	LOC101245781	-1.95118	kirola-like(LOC101245781)		down	cs_es_24	101
LOC101263402	6.38045	tropinone reductase homolog(LOC101263402)	LOC101255178	1.36549	3-oxoacyl-[acyl-carrier-protein] reductase FabG(LOC101255178)	LOC112941745	2.95266	U1 spliceosomal RNA(LOC112941745)	LOC101247261	6.00399	uncharacterized LOC101247261(LOC101247261)	LOC101249342	-1.37102	chitin-binding lectin 1(LOC101249342)	LOC101258071	-0.976427	protein phosphatase 2C(LOC101258071)	LE25	-0.728463	Protein LE25(LE25)	ARG2	-1.92469	arginase 2(ARG2)
LOC101257162	6.33499	transcription factor BHLH089-like(LOC101257162)	LOC101265257	1.34929	mitogen-activated protein kinase kinase kinase 18-like(LOC101265257)	LOC101261478	2.54264	cytochrome P450 71D7(LOC101261478)	LOC101263736	3.64261	cation/H(+) antiporter 15-like(LOC101263736)	LOC101248019	-1.2796	cation/H(+) antiporter 15-like(LOC101248019)	LOC101267821	-0.970501	pathogenesis-related protein PR-1-like(LOC101267821)	LOC101262125	-0.699315	transcription factor bHLH87-like(LOC101262125)	LOC101246190	-1.90282	hyoscyamine 6-dioxygenase-like(LOC101246190)
LOC104647181	6.15995	glycine-rich protein 5-like(LOC104647181)	LOC101266657	1.30555	protein YLS3(LOC101266657)	LOC778308	2.40332	subtilisin-like protease SBT1.7(LOC778308)	LOC101245329	2.63434	cysteine-rich repeat secretory protein 38(LOC101245329)	LOC104646155	-1.26436	uncharacterized LOC104646155(LOC104646155)	LOC101255051	-0.967118	3-oxo-5-alpha-steroid 4-dehydrogenase 1(LOC101255051)	LOC101253674	-0.646995	uncharacterized LOC101253674(LOC101253674)	LOC112941739	-1.84621	small nucleolar RNA U3(LOC112941739)			condition	deg number
LOC101252421	6.11788	FHA domain-containing protein At4g14490-like(LOC101252421)	WRKY81	1.30117	WRKY transcription factor 81(WRKY81)	LOC101252269	2.26566	cucumber peeling cupredoxin-like(LOC101252269)	EREB	2.49671	ethylene responsive element binding protein(EREB)	SlCKX5	-1.2576		LOC101248573	-0.944315	E3 ubiquitin-protein ligase MPSR1(LOC101248573)	LOC100750252	-0.624395	late embryogenesis abundant protein(LOC100750252)	LOC101266326	-1.83193	kirola-like(LOC101266326)			c_e_5	470
LOC101256782	6.07502	ABC transporter A family member 7(ABCA7)	LOC101267358	1.29575	endochitinase 4(LOC101267358)	LOC101253852	2.04504	glucan endo-1,3-beta-glucosidase, acidic-like(LOC101253852)	LOC101253852	2.39333	glucan endo-1,3-beta-glucosidase, acidic-like(LOC101253852)	LOC101265772	-1.21497	SPX domain-containing membrane protein At4g22990-like(LOC101265772)	XTH6	-0.935951	xyloglucan endotransglucosylase-hydrolase XTH6(XTH6)	JA2L	-0.603015	JA2-like(JA2L)	LOC101259407	-1.72418	oleosin 5-like(LOC101259407)				-135
LOC101255237	5.77345	uncharacterized LOC101255237(LOC101255237)	LOC101266119	1.29413	MDIS1-interacting receptor like kinase 2-like(LOC101266119)	LOC101266119	2.02922	MDIS1-interacting receptor like kinase 2-like(LOC101266119)	LOC101263985	2.33584	protein yippee-like(LOC101263985)	LOC101251576	-1.19457	cytochrome P450 71A1(LOC101251576)	LOC101264066	-0.933812	CBL-interacting serine/threonine-protein kinase 7(LOC101264066)	SNF4	-0.571839	SNF4 protein(SNF4)	LOC101249100	-1.6372	zinc finger CCCH domain-containing protein 2(LOC101249100)			c_e_24	173
LOC101266128	5.47677	homeobox-leucine zipper protein HDG1(LOC101266128)	LOC101265038	1.29212	glutamate receptor 2.5(LOC101265038)	LOC112941696	2.00819	uncharacterized LOC112941696(LOC112941696)	PR1b1	2.32618	pathogenesis-related leaf protein 6(PR1b1)	LOC101268576	-1.16266	epoxide hydrolase A-like(LOC101268576)	EXP2	-0.920479	expansin(EXP2)	LOC101262640	-0.556811	epoxide hydrolase 4(LOC101262640)	ARPI	-1.43062	proteinase inhibitor(ARPI)				-355
LOC112941808	5.3641	uncharacterized LOC112941808(LOC112941808)	LOC101268780	1.28894	WRKY transcription factor 46(WRKY46)	LOC112941739	1.91258	small nucleolar RNA U3(LOC112941739)	LOC101255470	2.25753	ethylene-inducing xylanase(LOC101255470)	LOC101253674	-1.15744	uncharacterized LOC101253674(LOC101253674)	LOC101248133	-0.917083	uncharacterized LOC101248133(LOC101248133)	LOC101247373	-0.551631	uncharacterized LOC101247373(LOC101247373)	LOC101245049	-1.31601	uncharacterized LOC101245049(LOC101245049)			cs_es_5	45
LOC112941246	5.29967	uncharacterized LOC112941246(LOC112941246)	CEVI-1	1.27649	peroxidase(CEVI-1)	Rcr3	1.78206	cysteine protease(Rcr3)	P4	2.24198	pathogenesis-related protein P4(P4)	LOC101261619	-1.07	heavy metal-associated isoprenylated plant protein 24(LOC101261619)	LOC101262661	-0.877107	homeobox-leucine zipper protein ATHB-12(LOC101262661)	LOC101259390	-0.516307	ninja-family protein AFP3(LOC101259390)	LOC101255907	-1.29603	non-specific lipid-transfer protein 1-like(LOC101255907)				-17
LOC101260225	5.28104	patatin-like protein 2(LOC101260225)	LOC104649390	1.27591	putative calcium-transporting ATPase 13, plasma membrane-type(LOC104649390)	LOC101253257	1.73412	ethylene-responsive transcription factor ERF017(LOC101253257)	LOC101249733	2.08032	probable LRR receptor-like serine/threonine-protein kinase At3g47570(LOC101249733)	LOC101254912	-1.02856	protein NRT1/ PTR FAMILY 8.1(LOC101254912)	LOC101257421	-0.862824	uncharacterized LOC101257421(LOC101257421)	CrtR-b1	-0.425694	beta-carotene hydroxylase(CrtR-b1)	LOC101256871	-1.17112	uncharacterized LOC101256871(LOC101256871)			cs_es_24	136
LOC104649679	5.24768	uncharacterized LOC104649679(LOC104649679)	LOC101246110	1.24664	LRR receptor-like serine/threonine-protein kinase EFR(LOC101246110)	LOC101244399	1.70748	aspartate protease family protein(LOC101244399)	LOC543986	2.07617	beta-1,3-glucanase(LOC543986)	LOC101262533	-1.02185	cytochrome P450 CYP72A219(LOC101262533)	LOC101261619	-0.847411	heavy metal-associated isoprenylated plant protein 24(LOC101261619)				LOC101254600	-1.13202	uncharacterized LOC101254600(LOC101254600)				-101
LOC101254343	5.14174	probable flavin-containing monooxygenase 1(LOC101254343)	LOC101268888	1.24128	epidermis-specific secreted glycoprotein EP1(LOC101268888)	PR-5	1.69982	PR-5x(PR-5)	LOC104644334	2.07519	receptor-like protein Cf-9(LOC104644334)	p69c	-1.02116	serine protease(p69c)	SlPL	-0.846939					LOC101266086	-1.11987	probable cysteine protease RD19D(LOC101266086)
LOC101254319	5.03559	copper methylamine oxidase-like(LOC101254319)	LOC101256687	1.23741	receptor-like protein EIX1(LOC101256687)	LOC101255823	1.66846	rust resistance kinase Lr10-like(LOC101255823)	LOC101261799	2.03873	uncharacterized LOC101261799(LOC101261799)	LOC104645215	-1.01262	protein GLUTAMINE DUMPER 5-like(LOC104645215)	LOC101262373	-0.846526	aspartic proteinase PCS1(LOC101262373)				LOC101260242	-1.0805	11-beta-hydroxysteroid dehydrogenase-like 5(LOC101260242)
HSP17,4	4.57605		LOC101268692	1.2374	uncharacterized LOC101268692(LOC101268692)	LOC112940846	1.5728	U1 spliceosomal RNA(LOC112940846)	LOC778308	2.02821	subtilisin-like protease SBT1.7(LOC778308)	LOC101250013	-0.997186	ganglioside-induced differentiation-associated protein 2(LOC101250013)	LOC101261079	-0.842288	protein REVEILLE 1(LOC101261079)				LOC101252979	-1.05201	succinate dehydrogenase [ubiquinone] iron-sulfur subunit 3, mitochondrial-like(LOC101252979)
LOC101264528	4.21705	transcription factor MYB86-like(LOC101264528)	LOC101249886	1.22873	glycine-rich domain-containing protein 2(LOC101249886)	LOC101256719	1.52466	scopoletin glucosyltransferase-like(LOC101256719)	LOC101261220	1.99063	rust resistance kinase Lr10(LOC101261220)	LOC101243851	-0.984247	U-box domain-containing protein 8(LOC101243851)	LOC101249136	-0.838873	junctophilin-1-like(LOC101249136)				EXPA5	-1.02384
LOC101258329	3.70227	LysM domain receptor-like kinase 7(Lyk7)	LOC109120148	1.22228	MDIS1-interacting receptor like kinase 2-like(LOC109120148)	LOC101244300	1.51287	probable glutathione S-transferase parA(LOC101244300)	LOC104644839	1.96812	receptor-like protein 43(LOC104644839)	LOC101262661	-0.978288	homeobox-leucine zipper protein ATHB-12(LOC101262661)	LOC101267793	-0.831284	myb-related protein 306(LOC101267793)				vicilin	-1.01731	vicilin(vicilin)
LOC101266973	3.54942	probable pectinesterase/pectinesterase inhibitor 7(LOC101266973)	LOC104648289	1.20253	uncharacterized LOC104648289(LOC104648289)	LOC112940453	1.47812	uncharacterized LOC112940453(LOC112940453)	LOC101266119	1.95987	MDIS1-interacting receptor like kinase 2-like(LOC101266119)	LOC101252504	-0.944881	GATA zinc finger domain-containing protein 14(LOC101252504)	AMT1-2	-0.826879	ammonium transporter(AMT1-2)				SSTLE1	-0.989768	sesquiterpene synthase 1(SSTLE1)
LOC101251761	3.50266	oligopeptide transporter 2-like(LOC101251761)	LOC101256719	1.19856	scopoletin glucosyltransferase-like(LOC101256719)	LOC109120148	1.39225	MDIS1-interacting receptor like kinase 2-like(LOC109120148)	LOC109120148	1.88606	MDIS1-interacting receptor like kinase 2-like(LOC109120148)	LOC101268354	-0.942689	putative GATA transcription factor 22(LOC101268354)	LOC104648547	-0.822591	uncharacterized LOC104648547(LOC104648547)				LOC101257603	-0.962075	FAM10 family protein At4g22670-like(LOC101257603)
LOC109120668	3.47905	protein ASPARTIC PROTEASE IN GUARD CELL 1-like(LOC109120668)	LOC101266718	1.18112	MDIS1-interacting receptor like kinase 2-like(LOC101266718)	LOC101264085	1.31523	leucine-rich repeat receptor-like tyrosine-protein kinase PXC3(LOC101264085)	LOC101265539	1.86119	MDIS1-interacting receptor like kinase 2-like(LOC101265539)	LOC101255592	-0.917592	bidirectional sugar transporter N3(LOC101255592)	LOC101259840	-0.817559	ATP-dependent 6-phosphofructokinase 6-like(LOC101259840)				LOC101250714	-0.932131	alcohol oxidase(LOC101250714)
LOC101260875	3.19395	metacaspase-3-like(LOC101260875)	LOC101264690	1.16151	cysteine-rich receptor-like protein kinase 10(LOC101264690)	LOC101244537	1.31449	receptor-like protein kinase FERONIA(LOC101244537)	Q`b	1.84067	glucan endo-1,3-beta-D-glucosidase(Q`b)	LOC101256121	-0.917405	DNA-directed RNA polymerases II, IV and V subunit 8B(LOC101256121)	LOC101264148	-0.816931	uncharacterized LOC101264148(LOC101264148)				LOC101253793	-0.925584	pollen proteins Ole e I-like(LOC101253793)
LOC101266542	3.17289	tyramine N-feruloyltransferase 4/11-like(LOC101266542)	LOC101266975	1.15199	LysM receptor-like kinase(Lyk8)	LOC101266293	1.31031	receptor-like protein 15(LOC101266293)	LOC104644305	1.77562	pathogenesis-related protein R major form(LOC104644305)	LOC101254501	-0.901718	uncharacterized LOC101254501(LOC101254501)	LOC101249852	-0.814431	uncharacterized LOC101249852(LOC101249852)				LOC101268115	-0.91803	uncharacterized LOC101268115(LOC101268115)
LOC101265598	2.95683	ABC transporter F family member 4(LOC101265598)	LOC101247331	1.07202	arogenate dehydratase/prephenate dehydratase 6, chloroplastic-like(LOC101247331)	LOC101266545	1.27436	uncharacterized LOC101266545(LOC101266545)	LOC101268684	1.71697	uncharacterized LOC101268684(LOC101268684)	LOC101254689	-0.895308	protein NRT1/ PTR FAMILY 2.13(LOC101254689)	LOC101261120	-0.80776	tyrosine-protein phosphatase DSP3-like(LOC101261120)				LOC101252059	-0.900191	seed biotin-containing protein SBP65-like(LOC101252059)
LOC101245833	2.84987	high-affinity nitrate transporter 3.2(LOC101245833)	LOC101247650	1.06573	Receptor-like protein Cf-9 homolog(Hcr9-0)	LOC104644839	1.26311	receptor-like protein 43(LOC104644839)	LOC112940954	1.71207	receptor-like protein Cf-9(LOC112940954)	LOC101261120	-0.881411	tyrosine-protein phosphatase DSP3-like(LOC101261120)	LOC101259332	-0.805708	probable carboxylesterase 2(LOC101259332)				cellulase	-0.891452	endo-1,4-beta-glucanase precursor(cellulase)
LOC109119181	2.84097	delta(12)-fatty-acid desaturase(LOC109119181)	LOC101267733	1.05809	receptor-like cytoplasmic kinase PCRK1-like(LOC101267733)	LOC101250479	1.21632	AAA-ATPase At3g50940-like(LOC101250479)	LOC104644838	1.68358	receptor-like protein 6(LOC104644838)	LOC101257261	-0.880366	protein NRT1/ PTR FAMILY 3.1(LOC101257261)	LOC101260993	-0.802854	outer envelope protein 80, chloroplastic(LOC101260993)				LOC101267939	-0.884433	transcription factor MYC2-like(LOC101267939)
LOC101253989	2.83585	phenylalanine ammonia-lyase-like(LOC101253989)	LOC543986	1.05282	beta-1,3-glucanase(LOC543986)	LOC101244177	1.18732	receptor-like protein 56(LOC101244177)	LOC104645921	1.68344	LRR receptor-like serine/threonine-protein kinase FLS2(LOC104645921)	LOC101268294	-0.870603	BTB/POZ domain-containing protein At1g55760(LOC101268294)	LOC104648079	-0.801333	zeatin O-glucosyltransferase-like(LOC104648079)				LOC101244831	-0.879356	sterol side chain reductase 2(SSR2)
LOC101246503	2.82136	E3 ubiquitin-protein ligase PUB23-like(LOC101246503)	LOC101252373	1.05203	cytochrome P450 71A1(LOC101252373)	LOC101267231	1.1646	cytochrome P450 81F3(LOC101267231)	LOC101259125	1.61051	probable metal-nicotianamine transporter YSL7(LOC101259125)	LOC101262845	-0.868224	uncharacterized LOC101262845(LOC101262845)	LOC101262127	-0.796258	S-norcoclaurine synthase 1(LOC101262127)				LOC101256890	-0.865997	uncharacterized LOC101256890(LOC101256890)
LOC101246969	2.81291	phenylalanine ammonia-lyase-like(LOC101246969)	LOC101267186	1.03066	disease resistance RPP13-like protein 4(LOC101267186)	LOC104645921	1.15984	LRR receptor-like serine/threonine-protein kinase FLS2(LOC104645921)	LOC101244399	1.52164	aspartate protease family protein(LOC101244399)	LOC101258696	-0.867685	jasmonate-responsive ERF 4(JRE4)	LOC101268235	-0.785558	(+)-neomenthol dehydrogenase-like(LOC101268235)				LOC101266545	-0.859767	uncharacterized LOC101266545(LOC101266545)
LOC101244371	2.81141	uncharacterized LOC101244371(LOC101244371)	LOC104646155	1.01131	uncharacterized LOC104646155(LOC104646155)	NR	1.09388	nitrate reductase(NR)	LOC104644271	1.45527	putative RING-H2 finger protein ATL21A(LOC104644271)	LOC101256847	-0.861604	uncharacterized LOC101256847(LOC101256847)	LOC101246694	-0.783821	uncharacterized LOC101246694(LOC101246694)				LOC101264088	-0.822322	DNA damage-repair/toleration protein DRT100(LOC101264088)
LOC101260427	2.70109	protein EXORDIUM-like(LOC101260427)	PT1	1.00749	Phosphate transporter 1(PT1)	LOC101266718	1.08748	MDIS1-interacting receptor like kinase 2-like(LOC101266718)	LOC101256116	1.43154	rust resistance kinase Lr10-like(LOC101256116)	LOC101243684	-0.856019	protein RESPONSE TO LOW SULFUR 3-like(LOC101243684)	LOC104649012	-0.782432	sterol methyl oxidase 3(SMO3)				LOC101249859	-0.800885	late embryogenesis abundant protein 31-like(LOC101249859)
LOC101268663	2.65489	protein ECERIFERUM 1(LOC101268663)	ACO1	1.00465	1-aminocyclopropane-1-carboxylate oxidase 1(ACO1)	pip1	1.05516	phytophthora-inhibited protease 1(pip1)	P69B	1.42219	subtilisin-like protease(P69B)	LOC104646728	-0.833318	uncharacterized LOC104646728(LOC104646728)	LOC101267632	-0.77509	heat stress transcription factor B-2b(LOC101267632)				LOC544002	-0.799508	2-oxoglutarate-dependent dioxygenase 2(gad2)
LOC101248996	2.54952	probable WRKY transcription factor 75(LOC101248996)	LOC101251005	1.00346	heavy metal-associated isoprenylated plant protein 13(LOC101251005)	P69B	1.01543	subtilisin-like protease(P69B)	ACO4	1.41772	1-aminocyclopropane-1-carboxylate oxidase(ACO4)	LOC104645148	-0.816655	uncharacterized LOC104645148(LOC104645148)	LOC101255204	-0.772567	RING-H2 finger protein ATL74(LOC101255204)				LOC104648015	-0.793208	zinc finger protein ZAT5-like(LOC104648015)
LOC101262285	2.39618	uncharacterized LOC101262285(LOC101262285)	LOC101247515	1.00208	leucine-rich repeat receptor NRC4a(NRC4a)	LOC101252072	0.973189	leucine-rich repeat receptor-like serine/threonine/tyrosine-protein kinase SOBIR1(LOC101252072)	LOC101259743	1.34963	UDP-galactose/UDP-glucose transporter 3(LOC101259743)	LOC101266599	-0.8129	feruloyl CoA ortho-hydroxylase 2(LOC101266599)	LOC101265391	-0.769618	mannan endo-1,4-beta-mannosidase 7(LOC101265391)				NAOD	-0.774877	N2-acetylornithine deacetylase(NAOD)
LOC101246190	2.3658	hyoscyamine 6-dioxygenase-like(LOC101246190)	ODD	0.990582	2-oxoglutarate-dependent dioxygenase(ODD)	LOC101254918	0.88959	auxin-binding protein ABP19a(LOC101254918)	LOC101246245	1.3308	LEAF RUST 10 DISEASE-RESISTANCE LOCUS RECEPTOR-LIKE PROTEIN KINASE-like 1.1(LOC101246245)	LOC101251213	-0.79716	starch-binding domain-containing protein(LOC101251213)	LOC101261193	-0.767404	anthocyanidin 3-O-glucosyltransferase 5(LOC101261193)				LOC101245952	-0.731708	protein NRT1/ PTR FAMILY 3.1-like(LOC101245952)
LOC101247265	2.33788	phenylalanine ammonia-lyase-like(LOC101247265)	SlRAV2	0.978836		LOC101252373	0.884282	cytochrome P450 71A1(LOC101252373)	pip1	1.31113	phytophthora-inhibited protease 1(pip1)	LOC101268568	-0.791688	protein JINGUBANG-like(LOC101268568)	LOC101247117	-0.766813	protein PIN-LIKES 3-like(LOC101247117)				LOC101264616	-0.72448	kirola(LOC101264616)
LOC101244300	2.30983	probable glutathione S-transferase parA(LOC101244300)	EXLA1	0.96886	expansin-like protein precursor(EXLA1)	LOC112940205	0.855963	U1 spliceosomal RNA(LOC112940205)	LOC101255650	1.30753	phosphoinositide phosphatase SAC6(LOC101255650)	LOC101265391	-0.787877	mannan endo-1,4-beta-mannosidase 7(LOC101265391)	LOC101245722	-0.765815	uncharacterized LOC101245722(LOC101245722)				LOC101266928	-0.701748	kirola-like(LOC101266928)
LOC101259363	2.28554	CASP-like protein 4B1(LOC101259363)	LOC543758	0.95978	wound-induced protein WIN1-like(LOC543758)	LOC101262227	0.847497	benzyl alcohol O-benzoyltransferase(LOC101262227)	LOC101253788	1.30176	acidic endochitinase(LOC101253788)	LOC101256480	-0.776581	anthocyanidin 3-O-glucoside 2'''-O-xylosyltransferase(LOC101256480)	LOC101267173	-0.757906	F-box protein At2g26850-like(LOC101267173)				LOC101256127	-0.69569	glycine-rich cell wall structural protein(LOC101256127)
LOC104644303	2.28065	protein EXORDIUM(LOC104644303)	tXET-B1	0.954263	xyloglucan endo-transglycosylase(tXET-B1)	LOC101266520	0.777358	disease resistance protein Cf-2.2-like(LOC101266520)	BiP/grp78	1.27807	glucose-regulated protein 78(BiP/grp78)	LOC101257564	-0.773369	chaperone protein dnaJ 20, chloroplastic(LOC101257564)	LOC101248806	-0.75444	protein HOTHEAD(LOC101248806)				LOC101259487	-0.69447	embryogenic cell protein 40(LOC101259487)
LOC101245829	2.26349	thioesterase superfamily protein(LOC101245829)	LOC101262834	0.948416	glycerophosphodiester phosphodiesterase GDPDL4(LOC101262834)	LOC101259125	0.769316	probable metal-nicotianamine transporter YSL7(LOC101259125)	LOC101262614	1.26912	uncharacterized LOC101262614(LOC101262614)	LOC101259820	-0.772682	peroxisomal membrane protein 11B(LOC101259820)	LOC101259641	-0.746834	dof zinc finger protein DOF2.1(LOC101259641)				LOC101250804	-0.684102	uncharacterized LOC101250804(LOC101250804)
LOC101260866	2.23229	O-fucosyltransferase 20-like(LOC101260866)	LOC101259546	0.945174	heavy metal-associated isoprenylated plant protein 12(LOC101259546)				LOC104645857	1.24122	probable LRR receptor-like serine/threonine-protein kinase At3g47570(LOC104645857)	LOC107196795	-0.765334	NRT1/ PTR FAMILY 1.2(LOC107196795)	LOC101248048	-0.744508	CASP-like protein 5B3(LOC101248048)				LOC101254394	-0.680556	zinc finger protein ZAT1(LOC101254394)
LOC101268154	2.22903	patatin-like protein 3(LOC101268154)	LOC101267468	0.944622	G-type lectin S-receptor-like serine/threonine-protein kinase LECRK3(LOC101267468)				LOC101262304	1.22003	calreticulin-3-like(LOC101262304)	LOC101254539	-0.754795	7-deoxyloganetin glucosyltransferase(LOC101254539)	LOC101260739	-0.739355	translocase of chloroplast 90, chloroplastic(LOC101260739)				LOC101267256	-0.672383	geraniol 8-hydroxylase-like(LOC101267256)
LOC543637	2.16837	xyloglucan endotransglucosylase/hydrolase(BR1)	LOC101250479	0.94396	AAA-ATPase At3g50940-like(LOC101250479)				LOC101250479	1.21562	AAA-ATPase At3g50940-like(LOC101250479)	LOC101247747	-0.749489	aquaporin PIP2-1(PIP2-1)	LOC101256847	-0.73582	uncharacterized LOC101256847(LOC101256847)				LOC101262903	-0.669768	aspartic protease inhibitor 1(LOC101262903)
LOC101245027	2.15008	uncharacterized protein At4g04980(LOC101245027)	LOC101265517	0.920267	G-type lectin S-receptor-like serine/threonine-protein kinase LECRK2(LOC101265517)				LOC101256687	1.20516	receptor-like protein EIX1(LOC101256687)	LOC101254109	-0.748647	UDP-glucosyltransferase(GAME18)	LOC104644938	-0.722759	uncharacterized LOC104644938(LOC104644938)				LOC101268314	-0.667425	calvin cycle protein CP12-1, chloroplastic(LOC101268314)
LOC544282	2.14977	class II small heat shock protein Le-HSP17.6(LOC544282)	LOC101258361	0.919741	probable WRKY transcription factor 51(LOC101258361)				LOC101257783	1.20123	class V chitinase(LOC101257783)	LOC101248037	-0.742739	aquaporin PIP2-1-like(LOC101248037)	LOC101254113	-0.712269	F-box/kelch-repeat protein SKIP25(LOC101254113)				LOC100736525	-0.657109	heat shock protein binding protein(LOC100736525)
LOC101264595	2.14454	protein DETOXIFICATION 49(LOC101264595)	LOC101243750	0.916366	NRC2(LOC101243750)				LOC101244177	1.18796	receptor-like protein 56(LOC101244177)	LOC101255204	-0.73558	RING-H2 finger protein ATL74(LOC101255204)	LOC104646652	-0.708582	uncharacterized LOC104646652(LOC104646652)				LOC101248133	-0.65644	uncharacterized LOC101248133(LOC101248133)
LOC101254531	2.13648	probable protein kinase At2g41970(LOC101254531)	LOC101250588	0.911018	uncharacterized LOC101250588(LOC101250588)				PT3	1.14999	phosphate transporter 3(PT3)	Cel8	-0.732753	endo-beta-1,4-D-glucanase(Cel8)	LOC101265232	-0.706838	peptidyl-prolyl cis-trans isomerase FKBP18, chloroplastic(FKBP18)				LOC101244471	-0.654502	flavonol synthase/flavanone 3-hydroxylase(LOC101244471)
LOC112940356	2.12918	serine/threonine-protein phosphatase 7 long form homolog(LOC112940356)	LOC101268249	0.909424	probable phosphoribosylformylglycinamidine synthase, chloroplastic/mitochondrial(LOC101268249)				LOC101261791	1.13774	uncharacterized LOC101261791(LOC101261791)	LOC101248769	-0.73208	cyclin-D2-1(LOC101248769)	LOC101249449	-0.70668	E3 ubiquitin-protein ligase ATL23(LOC101249449)				LOC101255307	-0.649362	uncharacterized LOC101255307(LOC101255307)
LOC101247341	2.11219	xyloglucan galactosyltransferase XLT2(LOC101247341)	LOC101267635	0.897238	homologue of Cf-9 resistance gene SC0A(LOC101267635)				LOC101252465	1.10728	uncharacterized LOC101252465(LOC101252465)	LOC101262373	-0.717676	aspartic proteinase PCS1(LOC101262373)	LOC104649495	-0.699118	uncharacterized LOC104649495(LOC104649495)				U1,7	-0.64887
LOC101261478	2.09952	cytochrome P450 71D7(LOC101261478)	LOC101250536	0.881026	cysteine-rich receptor-like protein kinase 2(LOC101250536)				LOC101266657	1.07939	protein YLS3(LOC101266657)	LOC101255011	-0.716927	GLYCOALKALOID METABOLISM 6(GAME6)	LOC101248324	-0.699007	ultraviolet-B receptor UVR8(LOC101248324)				CAB5	-0.648653	chlorophyll a-b binding protein 5, chloroplastic(CAB5)
LOC101263486	2.08635	LysM receptor-like kinase 2(Lyk2)	LOC101249268	0.878575	methyltransferase-like protein 1(LOC101249268)				LOC101255823	1.06722	rust resistance kinase Lr10-like(LOC101255823)	LOC101254569	-0.7063	uncharacterized LOC101254569(LOC101254569)	LOC101257261	-0.697059	protein NRT1/ PTR FAMILY 3.1(LOC101257261)				LOC101263398	-0.641937	oleosin 18.2 kDa(LOC101263398)
LOC109119806	2.07208	dehydration-responsive element-binding protein 1A(LOC109119806)	LOC101253877	0.874137	von Willebrand factor A domain-containing protein DDB_G0292028(LOC101253877)				ACO1	1.05159	1-aminocyclopropane-1-carboxylate oxidase 1(ACO1)	LOC101268721	-0.678921	DNA damage-repair/toleration protein DRT102(LOC101268721)	LOC101256480	-0.696856	anthocyanidin 3-O-glucoside 2'''-O-xylosyltransferase(LOC101256480)				LOC101266025	-0.636438	gibberellin-regulated family protein(LOC101266025)
LOC104646058	2.06936	uncharacterized LOC104646058(LOC104646058)	LOC101262225	0.87194	probably inactive leucine-rich repeat receptor-like protein kinase At5g48380(LOC101262225)				LOC101247301	1.03188	uncharacterized protein At1g28695-like(LOC101247301)	LOC101248793	-0.65712	cyclin-U1-1(LOC101248793)	LOC101268453	-0.691062	cellulose synthase-like protein E6(LOC101268453)				LOC101252153	-0.631277	uncharacterized LOC101252153(LOC101252153)
LOC101263526	2.06774	uncharacterized LOC101263526(LOC101263526)	LOC101262304	0.869755	calreticulin-3-like(LOC101262304)				LOC101268828	1.03175	probable NAD(P)H dehydrogenase (quinone) FQR1-like 1(LOC101268828)	LOC101255849	-0.655655	uncharacterized LOC101255849(LOC101255849)	PAL2	-0.690227	phenylalanine ammonia-lyase 2(PAL2)				SNF4	-0.622438	SNF4 protein(SNF4)
LOC101267746	1.99367	ethylene response factor D.3(ERF-D3)	GRAS4	0.867788	GRAS4(GRAS4)				LOC101266718	0.994591	MDIS1-interacting receptor like kinase 2-like(LOC101266718)	LOC101249946	-0.648377	phosphoglycerate mutase-like protein AT74(LOC101249946)	LOC101250696	-0.689271	GDSL esterase/lipase At2g04570(LOC101250696)				LOC101251417	-0.622229	long-chain-alcohol oxidase FAO2-like(LOC101251417)
LOC104649390	1.98203	putative calcium-transporting ATPase 13, plasma membrane-type(LOC104649390)	ERF4	0.864962	ethylene response factor 4(ERF4)				LOC101253128	0.988466	uncharacterized LOC101253128(LOC101253128)	LOC101268384	-0.648124	peptidyl-prolyl cis-trans isomerase FKBP16-2, chloroplastic(FKBP16-2)	LOC101244365	-0.687591	GDSL-motif esterase/acyltransferase/lipase(LOC101244365)				LOC101255845	-0.615585	uncharacterized LOC101255845(LOC101255845)
LOC101246690	1.97978	ankyrin repeat-containing protein At5g02620-like(LOC101246690)	LOC101259884	0.863562	ABC transporter G family member 46(ABCG46)				LOC101261342	0.988174	NAC domain-containing protein 21/22(LOC101261342)	LOC101253984	-0.644534	serine carboxypeptidase-like 11(LOC101253984)	LOC101249750	-0.687071	uncharacterized LOC101249750(LOC101249750)				LOC101268729	-0.610344	alanine--glyoxylate aminotransferase 2 homolog 2, mitochondrial(LOC101268729)
LOC101258926	1.91965	probable xyloglucan endotransglucosylase/hydrolase protein 23(LOC101258926)	LOC101243723	0.85224	probable LRR receptor-like serine/threonine-protein kinase At3g47570(LOC101243723)				LOC101247016	0.978589	LEAF RUST 10 DISEASE-RESISTANCE LOCUS RECEPTOR-LIKE PROTEIN KINASE-like 1.1(LOC101247016)	LOC101252442	-0.636928	uncharacterized protein ycf39(LOC101252442)	LOC101255592	-0.683876	bidirectional sugar transporter N3(LOC101255592)				LOC101247831	-0.602544	F-box/kelch-repeat protein At1g51550(LOC101247831)
LOC101268088	1.91852	protein EXORDIUM(LOC101268088)	LOC101250776	0.845275	uncharacterized LOC101250776(LOC101250776)				LOC101248769	0.975665	cyclin-D2-1(LOC101248769)	LOC101264777	-0.635367	delta(7)-sterol-C5(6)-desaturase(C5-SD)	LOC101258266	-0.683662	4-methylsterol oxidase(SMO4)				LOC101247540	-0.595932	B-box domain protein 30(LOC101247540)
LOC101259118	1.91691	ferredoxin, root R-B1(LOC101259118)	LOC101265819	0.843929	endoplasmin homolog(LOC101265819)				LOC101268010	0.966396	transcription factor JUNGBRUNNEN 1-like(LOC101268010)	LOC101258489	-0.632021	F-box/kelch-repeat protein At3g23880(LOC101258489)	LOC101257978	-0.679774	uncharacterized LOC101257978(LOC101257978)				LOC778362	-0.591024	uncharacterized LOC778362(LOC778362)
LOC101268751	1.90749	TMV resistance protein N-like(LOC101268751)	LOC101264391	0.842843	putative receptor-like protein kinase At4g00960(LOC101264391)				LOC101258466	0.947529	uncharacterized LOC101258466(LOC101258466)	LOC544002	-0.631955	2-oxoglutarate-dependent dioxygenase 2(gad2)	LOC112942199	-0.678452	uncharacterized LOC112942199(LOC112942199)				LOC101266885	-0.585529	ACT domain-containing protein ACR1(LOC101266885)
LOC101266084	1.90094	probable glutathione S-transferase(LOC101266084)	LOC101259125	0.84268	probable metal-nicotianamine transporter YSL7(LOC101259125)				LOC101246680	0.946033	UPF0481 protein At3g47200(LOC101246680)	LOC101248432	-0.631246	uncharacterized LOC101248432(LOC101248432)	LOC101256621	-0.668156	uncharacterized LOC101256621(LOC101256621)				CZFP1	-0.578845	C2H2-type zinc finger protein(CZFP1)
LOC101250247	1.88034	protein PLANT CADMIUM RESISTANCE 2(LOC101250247)	CNGC15	0.840757	cyclic nucleotide gated channel 15(CNGC15)				LOC101265819	0.934854	endoplasmin homolog(LOC101265819)	LOC101255324	-0.630895	uncharacterized LOC101255324(LOC101255324)	LOC101245475	-0.661405	4-hydroxyphenylpyruvate dioxygenase(LOC101245475)				LOC100037737	-0.569076	chloroplast threonine deaminase 1 precursor(LOC100037737)
tXET-B2	1.87737	xyloglycan endo-transglycosylase(tXET-B2)	LOC101251120	0.840461	protein NDR1-like(LOC101251120)				LOC101251005	0.93273	heavy metal-associated isoprenylated plant protein 13(LOC101251005)	LOC101246763	-0.629531	ferric reduction oxidase 6(LOC101246763)	PSK4	-0.660826	phytosulfokines 3(PSK4)				LOC101245668	-0.56792	xyloglucan endotransglucosylase/hydrolase protein 24-like(LOC101245668)
LOC109118716	1.83888	serpin-ZX-like(LOC109118716)	LOC104645921	0.837459	LRR receptor-like serine/threonine-protein kinase FLS2(LOC104645921)				LOC101259222	0.923674	putative glycerol-3-phosphate transporter 1(LOC101259222)	LOC101251538	-0.623305	CBL-interacting serine/threonine-protein kinase 20(LOC101251538)	LOC101244047	-0.656362	thioredoxin family protein(LOC101244047)				LOC112941003	-0.565848	U2 spliceosomal RNA(LOC112941003)
LOC101246324	1.83791	classical arabinogalactan protein 5(LOC101246324)	LOC101250009	0.827107	1-aminocyclopropane-1-carboxylate oxidase homolog 1(LOC101250009)				LOC101266520	0.919746	disease resistance protein Cf-2.2-like(LOC101266520)	LOC101245443	-0.606444	UPF0061 protein azo1574(LOC101245443)	LOC101248870	-0.641948	ganglioside-induced differentiation-associated protein 1(LOC101248870)				LOC101250514	-0.552098	probable aquaporin TIP3-2(LOC101250514)
LOC101244686	1.80887	uncharacterized LOC101244686(LOC101244686)	LOC101258514	0.824795	phosphatidylinositol transfer protein 3(LOC101258514)				PR-P2	0.904724	pathogenesis-related protein P2(PR-P2)	LOC101257837	-0.602467	ATP synthase I-like protein(LOC101257837)	LOC101248254	-0.636146	protein GAST1-like(LOC101248254)				LOC101248477	-0.550367	transcription factor bHLH143-like(LOC101248477)
LOC101250152	1.80859	uncharacterized LOC101250152(LOC101250152)	LOC101258203	0.808999	extra-large guanine nucleotide-binding protein 1-like(LOC101258203)				LOC101256570	0.901476	WRKY transcription factor 80(WRKY80)	LOC101248194	-0.595949	lon protease 2(LOC101248194)	LOC101245339	-0.634065	uncharacterized LOC101245339(LOC101245339)				LOC101259641	-0.533546	dof zinc finger protein DOF2.1(LOC101259641)
LOC101247005	1.80523	LEAF RUST 10 DISEASE-RESISTANCE LOCUS RECEPTOR-LIKE PROTEIN KINASE-like 1.2(LOC101247005)	LOC101253788	0.807387	acidic endochitinase(LOC101253788)				LOC101266670	0.891227	LysM receptor-like kinase 9(Lyk9)	LOC101266903	-0.594232	feruloyl CoA ortho-hydroxylase 2-like(LOC101266903)	LOC101244290	-0.633425	calmodulin-like protein 3(LOC101244290)				LOC101262912	-0.518174	serine decarboxylase(LOC101262912)
cevi19	1.80116	delta(12)-fatty-acid desaturase(cevi19)	LOC101253684	0.804769	peroxidase 12(LOC101253684)				LOC109118703	0.88659	receptor kinase-like protein Xa21(LOC109118703)	LOC101254402	-0.592847	UDP-glucosyltransferase(GAME17)	LOC101247747	-0.631867	aquaporin PIP2-1(PIP2-1)				LOC101247909	-0.509374	uncharacterized LOC101247909(LOC101247909)
LOC101246876	1.78645	ammonium transporter 2(LOC101246876)	LOC101254732	0.786551	G-type lectin S-receptor-like serine/threonine-protein kinase LECRK4(LOC101254732)				LOC101246519	0.884586	metal transporter Nramp6(LOC101246519)	CIP1	-0.584542	CONSTANS interacting protein 1(CIP1)	LOC101252623	-0.631459	uncharacterized LOC101252623(LOC101252623)				LOC101259617	-0.508189	UDP-glycosyltransferase 76B1-like(LOC101259617)
CBF1	1.77097	C-repeat-binding factor-1(CBF1)	EDS1	0.783679	protein EDS1(EDS1)				LOC101256719	0.882886	scopoletin glucosyltransferase-like(LOC101256719)	BAM1	-0.583244	beta-amylase(BAM1)	LOC101248037	-0.630618	aquaporin PIP2-1-like(LOC101248037)				LOC101266204	-0.508042	NDR1/HIN1-like protein 13(LOC101266204)
LOC101256167	1.75813	basic 7S globulin(LOC101256167)	LOC101268236	0.780633	uncharacterized LOC101268236(LOC101268236)				LOC101255316	0.875248	receptor-like protein 13(LOC101255316)	LOC109120085	-0.576421	GDSL esterase/lipase EXL3(LOC109120085)	LOC101254945	-0.628234	uncharacterized LOC101254945(LOC101254945)				LOC101249257	-0.506131	phosphoenolpyruvate carboxylase kinase 2(LOC101249257)
LOC101258632	1.73505	probable xyloglucan endotransglucosylase/hydrolase protein 23(LOC101258632)	LOC101264465	0.77723	probable protein phosphatase 2C 5(LOC101264465)				LOC101265430	0.871792	protein early flowering 2-like(LOC101265430)	LOC101247812	-0.575159	NAD(P)H-quinone oxidoreductase subunit M, chloroplastic(ORR)	LOC101264062	-0.62818	sulfate transporter 3.1(LOC101264062)				LOC101264952	-0.498745	uncharacterized LOC101264952(LOC101264952)
LOC101254989	1.73346	ABC transporter G family member 7(ABCG7)	LOC101264085	0.773724	leucine-rich repeat receptor-like tyrosine-protein kinase PXC3(LOC101264085)				LOC101262225	0.833385	probably inactive leucine-rich repeat receptor-like protein kinase At5g48380(LOC101262225)	LOC101268608	-0.567809	protein LNK2(LOC101268608)	LOC101260400	-0.627862	S-adenosylmethionine decarboxylase 2(LOC101260400)				LOC101244165	-0.490359	probable 6-phosphogluconolactonase 4, chloroplastic(LOC101244165)
LOC101261765	1.7111	cytochrome P450 98A3(LOC101261765)	LOC101244399	0.772203	aspartate protease family protein(LOC101244399)				LOC101243709	0.824604	LEAF RUST 10 DISEASE-RESISTANCE LOCUS RECEPTOR-LIKE PROTEIN KINASE-like 2.1(LOC101243709)	LOC101257251	-0.567259	peptidyl-prolyl cis-trans isomerase CYP26-2, chloroplastic(LOC101257251)	LOC101265088	-0.625118	uncharacterized LOC101265088(LOC101265088)				LOC101262623	-0.484792	uncharacterized LOC101262623(LOC101262623)
LOC101258252	1.71057	probable WRKY transcription factor 51(LOC101258252)	MKK4	0.771769	MAPKK(MKK4)				Wiv-1	0.822323	acid invertase(Wiv-1)	LOC101244450	-0.566819	probable esterase KAI2(LOC101244450)	LOC101255295	-0.623411	50S ribosomal protein L15, chloroplastic(LOC101255295)				LOC101267816	-0.484492	uncharacterized LOC101267816(LOC101267816)
LOC101255474	1.69747	delta(12)-fatty-acid desaturase(SlFAD2-7)	LOC101250401	0.766601	probable nucleoredoxin 1(LOC101250401)				WRKY81	0.814299	WRKY transcription factor 81(WRKY81)	LOC101263158	-0.562309	auxin-responsive protein SAUR32(LOC101263158)	LOC101244088	-0.622687	uncharacterized LOC101244088(LOC101244088)				LOC101247655	-0.484489	uncharacterized LOC101247655(LOC101247655)
LOC101252269	1.66745	cucumber peeling cupredoxin-like(LOC101252269)	Wfi1	0.759721	whitefly-induced gp91-phox(Wfi1)				LOC101265369	0.80102	anthocyanidin 3-O-glucosyltransferase 2-like(LOC101265369)	LOC101251324	-0.559253	ferredoxin-thioredoxin reductase, variable chain(LOC101251324)	LOC101258047	-0.62102	ankyrin-3(LOC101258047)				LOC101266607	-0.476528	stearoyl-[acyl-carrier-protein] 9-desaturase, chloroplastic(LOC101266607)
LOC109120542	1.6612	uncharacterized LOC109120542(LOC109120542)	LOC101263844	0.755315	RPS2 and Glyco-transfer-GTA type domain-containing protein(LOC101263844)				LOC101248738	0.800972	calmodulin-binding receptor kinase CaMRLK(LOC101248738)	LOC101268345	-0.552537	D-ribulose kinase(LOC101268345)	LOC109120085	-0.615109	GDSL esterase/lipase EXL3(LOC109120085)				cuAO	-0.471505	amine oxidase, copper containing(cuAO)
LOC101259859	1.6588	heat stress transcription factor A-4c(LOC101259859)	LOC101250219	0.755315	cyclic nucleotide-gated ion channel 1(LOC101250219)				LOC101257981	0.79766	zinc transporter 5-like(LOC101257981)	LOC101243677	-0.546701	uncharacterized LOC101243677(LOC101243677)	LOC101243851	-0.612557	U-box domain-containing protein 8(LOC101243851)				LOC101251154	-0.466179	probable aquaporin TIP3-2-like(LOC101251154)
LOC101258345	1.65221	probable xyloglucan endotransglucosylase/hydrolase protein 23(LOC101258345)	LOC101055514	0.755205	Hop-interacting protein THI016(LOC101055514)				LOC104648396	0.794332	TMV resistance protein N(LOC104648396)	LOC101262127	-0.54625	S-norcoclaurine synthase 1(LOC101262127)	PSK1	-0.61034	putative phytosulfokine peptide(PSK1)				LOC101245520	-0.465398	phototropic-responsive NPH3 family protein(LOC101245520)
SlMMP2	1.64548		LOC101249163	0.737565	uncharacterized LOC101249163(LOC101249163)				LOC100316872	0.775945	atypical receptor-like kinase 1(LOC100316872)	LOC101244843	-0.546096	thioredoxin-like 1-1, chloroplastic(LOC101244843)	pGlcT3	-0.610329	probable plastidic glucose transporter 2-like(pGlcT3)				THIC	-0.445838	thiamine biosynthesis protein ThiC(THIC)
LOC101267151	1.62484	E3 ubiquitin-protein ligase PUB22-like(LOC101267151)	LOC101259755	0.732869	AP3-complex subunit beta-A(LOC101259755)				LOC101247515	0.774213	leucine-rich repeat receptor NRC4a(NRC4a)	LOC101246952	-0.54487	uncharacterized LOC101246952(LOC101246952)	LOC101266599	-0.606797	feruloyl CoA ortho-hydroxylase 2(LOC101266599)				SAM1	-0.443406	S-adenosyl-L-methionine synthetase(SAM1)
LOC101261691	1.62254	G-type lectin S-receptor-like serine/threonine-protein kinase CES101(LOC101261691)	LOC101247018	0.730022	protein-tyrosine-phosphatase MKP1-like(LOC101247018)				LOC101265038	0.770789	glutamate receptor 2.5(LOC101265038)	LOC101262621	-0.543708	tubulin beta-8 chain(LOC101262621)	LOC101249865	-0.606556	photosynthetic NDH subunit of lumenal location 3, chloroplastic(LOC101249865)				LOC101263489	-0.443203	zinc finger CCCH domain-containing protein 20(LOC101263489)
LOC101246110	1.61515	LRR receptor-like serine/threonine-protein kinase EFR(LOC101246110)	Lehsr203	0.727328	Abhydrolase superfamily protein(Lehsr203)				LOC101267358	0.76612	endochitinase 4(LOC101267358)	LOC101247052	-0.543096	ATP-dependent Clp protease proteolytic subunit-related protein 4, chloroplastic(LOC101247052)	LOC101245554	-0.606544	CASP-like protein 4D1(LOC101245554)				LOC101258347	-0.434388	isoflavone 2'-hydroxylase(LOC101258347)
LOC101245759	1.61026	beta-galactosidase 5(LOC101245759)	LOC101267962	0.72535	protein IRX15-LIKE-like(LOC101267962)				LOC101265955	0.749778	G-type lectin S-receptor-like serine/threonine-protein kinase LECRK2(LOC101265955)	LOC101256147	-0.541123	pyruvate kinase 1, cytosolic-like(LOC101256147)	LOC101255353	-0.605656	very-long-chain enoyl-CoA reductase(LOC101255353)				LOC101257192	-0.430186	thiamine thiazole synthase, chloroplastic(LOC101257192)
LOC101254450	1.5724	calcium-transporting ATPase 12, plasma membrane-type-like(LOC101254450)	LOC101259524	0.722066	LRR receptor-like serine/threonine-protein kinase(LOC101259524)				LOC101266879	0.745457	non-specific lipid-transfer protein 2(LOC101266879)	LOC100316880	-0.539829	haloacid dehalogenase(LOC100316880)	LOC101254591	-0.605643	xanthoxin dehydrogenase(LOC101254591)				LOC101268869	-0.420897	alpha/beta hydrolase family protein(LOC101268869)
LOC101253852	1.5701	glucan endo-1,3-beta-glucosidase, acidic-like(LOC101253852)	LOC101268253	0.702668	uncharacterized protein At4g06744-like(LOC101268253)				LOC101249262	0.73859	G-type lectin S-receptor-like serine/threonine-protein kinase At4g27290(LOC101249262)	LOC101266437	-0.537463	ERECTA-family receptor kinase(LOC101266437)	LOC101262449	-0.602777	light-harvesting complex-like protein OHP1, chloroplastic(LOC101262449)				LOC101245886	-0.391122	protein ECERIFERUM 26-like(LOC101245886)
LOC101250721	1.56459	uncharacterized LOC101250721(LOC101250721)	LOC101249199	0.695433	1-aminocyclopropane-1-carboxylate oxidase homolog 1(LOC101249199)				LOC101250588	0.716917	uncharacterized LOC101250588(LOC101250588)	LOC101267125	-0.528528	thylakoid lumenal 15 kDa protein 1, chloroplastic(LOC101267125)	LOC101265865	-0.602174	epimerase family protein SDR39U1 homolog, chloroplastic(LOC101265865)				LOC101249727	-0.384238	nodulin-related protein 1(LOC101249727)
LOC101261228	1.56329	uncharacterized LOC101261228(LOC101261228)	LOC101256882	0.695021	probable E3 ubiquitin-protein ligase RHC2A(LOC101256882)				LOC101267468	0.713508	G-type lectin S-receptor-like serine/threonine-protein kinase LECRK3(LOC101267468)	LOC101247889	-0.525567	uncharacterized LOC101247889(LOC101247889)	LOC101257598	-0.599469	monothiol glutaredoxin-S2-like(LOC101257598)				SAP9	-0.37516	stress-associated protein 9(SAP9)
LOC101248095	1.56306	FLAGELLIN-SENSING 3 protein(LOC101248095)	LOC101246150	0.690518	probable serine/threonine protein kinase IREH1(LOC101246150)				LOC101249743	0.708148	cytochrome b561 and DOMON domain-containing protein At5g47530(LOC101249743)	LOC101250718	-0.523505	probable protein phosphatase 2C 6(LOC101250718)	LOC101268698	-0.59786	serine/threonine-protein kinase ppk1(LOC101268698)				LOC101262661	-0.346049	homeobox-leucine zipper protein ATHB-12(LOC101262661)
Wiv-1	1.55349	acid invertase(Wiv-1)	LOC101248085	0.686445	5'-3' exoribonuclease 3-like(LOC101248085)				LOC101250259	0.707389	dirigent protein 22(LOC101250259)	LOC101262486	-0.523118	transcription factor MYB48(LOC101262486)	LOC101263696	-0.59782	probable trehalose-phosphate phosphatase J(LOC101263696)				LOC101246780	-0.326052	O-fucosyltransferase family protein(LOC101246780)
LOC101249625	1.55028	probable calcium-binding protein CML30(LOC101249625)	LOC101255316	0.685779	receptor-like protein 13(LOC101255316)				LOC101263872	0.697304	NAC domain-containing protein 90(LOC101263872)	LOC101245121	-0.521049	photosystem I reaction center subunit III, chloroplastic(LOC101245121)	LOC101251036	-0.596369	crocetin glucosyltransferase, chloroplastic(LOC101251036)				LOC100736441	-0.321272	BURP domain-containing protein(LOC100736441)
LOC112940333	1.54584	lignin-forming anionic peroxidase-like(LOC112940333)	LOC101256259	0.685069	RNA-binding KH domain-containing protein RCF3(LOC101256259)				LOC100316900	0.684211	LeTIR(LOC100316900)	LOC101268377	-0.520273	DCC family protein At1g52590, chloroplastic(LOC101268377)	LOC101268485	-0.586194	SPX and EXS domain-containing protein 1(LOC101268485)				LOC101262858	-0.314431	3-ketoacyl-CoA synthase 20-like(LOC101262858)
LOC101246484	1.54362	ethylene response factor D.4(ERF-D4)	LOC101255255	0.681079	receptor-like protein kinase FERONIA(LOC101255255)				WRKYIId-4	0.671623	WRKY transcription factor IId-4(WRKYIId-4)	LOC101263418	-0.503128	RNA polymerase sigma factor sigA(LOC101263418)	LOC101258159	-0.58044	uncharacterized LOC101258159(LOC101258159)				LOC101257677	-0.295351	UDP-glucuronate 4-epimerase 1(LOC101257677)
LOC101246921	1.53672	uncharacterized LOC101246921(LOC101246921)	LOC101245843	0.674695	putative phospholipid-transporting ATPase 9(LOC101245843)				LOC101246027	0.65854	U-box domain-containing protein 32(LOC101246027)	GAME1	-0.49764	UDP-galactosyltransferase(GAME1)	LOC101262533	-0.579539	cytochrome P450 CYP72A219(LOC101262533)
LOC101244636	1.53572	GDSL-like lipase/acylhydrolase superfamily protein(LOC101244636)	LOC100316872	0.668049	atypical receptor-like kinase 1(LOC100316872)				LOC101254423	0.652945	uncharacterized LOC101254423(LOC101254423)	LOC101249675	-0.496799	sulfite exporter TauE/SafE family protein 4(LOC101249675)	GME1	-0.578865	GDP-mannose 3',5'-epimerase(GME1)
ACO1	1.53011	1-aminocyclopropane-1-carboxylate oxidase 1(ACO1)	SlGLR2,2	0.667854					CNGC15	0.651821	cyclic nucleotide gated channel 15(CNGC15)	LOC101258074	-0.494795	CBL-interacting serine/threonine-protein kinase 25(LOC101258074)	LOC101252867	-0.578648	protein GAST1-like(LOC101252867)
FZY5	1.52937	probable indole-3-pyruvate monooxygenase YUCCA5(FZY5)	LOC101250941	0.664207	transcription elongation factor SPT6-like(LOC101250941)				LOC101253578	0.649986	serine/threonine-protein kinase ATM(LOC101253578)	LOC101253079	-0.490811	uncharacterized LOC101253079(LOC101253079)	LOC101265772	-0.576966	SPX domain-containing membrane protein At4g22990-like(LOC101265772)
NAC1	1.52855	NAC domain protein(NAC1)	LOC109118703	0.660955	receptor kinase-like protein Xa21(LOC109118703)				LOC101267943	0.647789	NAC domain-containing protein 22(LOC101267943)	LOC101255121	-0.488429	NAD(P)H-quinone oxidoreductase subunit S, chloroplastic(LOC101255121)	LOC101267284	-0.575964	uncharacterized LOC101267284(LOC101267284)
LOC101246812	1.52492	probable WRKY transcription factor 40(LOC101246812)	ICDH1	0.658168	isocitrate dehydrogenase [NAD] regulatory subunit 1(ICDH1)				LOC101252571	0.644262	cucumber peeling cupredoxin(LOC101252571)	SlALDH11A3a	-0.487572		LOC101251423	-0.575527	aquaporin-5(LOC101251423)
LOC101257313	1.50207	type III polyketide synthase B(LOC101257313)	LOC101260171	0.654197	RING-H2 finger protein ATL2(LOC101260171)				LOC101263679	0.631043	linamarin synthase 1-like(LOC101263679)	LOC101249692	-0.48084	probable calcium-binding protein CML36(LOC101249692)	LOC101262470	-0.575476	probable plastid-lipid-associated protein 7, chloroplastic(LOC101262470)
LOC101262601	1.48925	cinnamoyl-CoA reductase-like SNL6(LOC101262601)	LOC101263797	0.652801	luminal-binding protein 5(LOC101263797)				LOC101258621	0.627288	pentatricopeptide repeat-containing protein At5g46460, mitochondrial(LOC101258621)	CAB5	-0.476189	chlorophyll a-b binding protein 5, chloroplastic(CAB5)	LOC101253674	-0.573207	uncharacterized LOC101253674(LOC101253674)
LOC112941338	1.48477	delta(12)-fatty-acid desaturase(LOC112941338)	LOC101252687	0.652571	ALBINO3-like protein 1, chloroplastic(LOC101252687)				LOC101248602	0.627173	7-dehydrocholesterol reductase(LOC101248602)	LOC101261184	-0.475116	cytochrome P450 71AT7(CYP71AT7)	LOC101247389	-0.573053	phospholipase A1-II 1(LOC101247389)
LOC101261609	1.4708	protein OBERON 3(LOC101261609)	DCL2c	0.647076	endoribonuclease Dicer 2c(DCL2c)				LOC100316887	0.623464	U-box domain-containing protein 43(LOC100316887)	LOC101261488	-0.474811	GLYCOALKALOID METABOLISM 4(GAME4)	LOC101248456	-0.572402	uncharacterized LOC101248456(LOC101248456)
LOC101268109	1.46741	ethylene-responsive transcription factor ERF025-like(LOC101268109)	LOC101250628	0.645992	protein transport protein SEC23(LOC101250628)				LOC101263797	0.621599	luminal-binding protein 5(LOC101263797)	LOC101262503	-0.470261	transcription factor MYB1R1(LOC101262503)	LOC101257032	-0.570277	sirohydrochlorin ferrochelatase, chloroplastic(LOC101257032)
LOC101254668	1.46691	cytochrome P450 736A4(CYP736A4)	LOC101259548	0.645665	leucine-rich repeat receptor-like serine/threonine/tyrosine-protein kinase SOBIR1(LOC101259548)				LOC101256921	0.591834	phosphoglycerate mutase-like protein AT74(LOC101256921)	LOC101261760	-0.468845	subtilisin-like protease SBT1.6(LOC101261760)	LOC101260537	-0.569047	probable WRKY transcription factor 26(LOC101260537)
LOC112940330	1.46465	lignin-forming anionic peroxidase(LOC112940330)	LOC101245276	0.645056	calcineurin-binding protein 1(LOC101245276)				LOC101266188	0.591167	lysosomal Pro-X carboxypeptidase(LOC101266188)	LOC101249777	-0.467921	ribulose bisphosphate carboxylase/oxygenase activase, chloroplastic(LOC101249777)	LOC101258426	-0.56883	haloacid dehalogenase-like hydrolase domain-containing protein At4g39970(LOC101258426)
LOC101248653	1.45653	21 kDa protein(LOC101248653)	LOC101251527	0.640923	calmodulin-binding protein 25(LOC101251527)				LOC101249163	0.589145	uncharacterized LOC101249163(LOC101249163)	gMDH	-0.458163	glyoxisomal malate dehydrogenase(gMDH)	LOC101257008	-0.567878	NAD(P)H-quinone oxidoreductase subunit T, chloroplastic(LOC101257008)
LOC101258701	1.45636	uncharacterized LOC101258701(LOC101258701)	LOC101262921	0.63926	protein disulfide-isomerase(LOC101262921)				LOC101250536	0.58472	cysteine-rich receptor-like protein kinase 2(LOC101250536)	CAB12	-0.454997	chlorophyll a-b binding protein Cab12(CAB12)	LOC101259233	-0.564499	psbP domain-containing protein 2, chloroplastic(LOC101259233)
LOC101255928	1.45428	pollen-specific leucine-rich repeat extensin-like protein 3(LOC101255928)	LOC101259676	0.637325	delta(8)-fatty-acid desaturase(LOC101259676)				CHLN	0.582303	nicotianamine synthase-like(CHLN)	CAB4	-0.449446	chlorophyll a/b-binding protein precursor(CAB4)	LOC101250088	-0.56414	sufE-like protein 1, chloroplastic/mitochondrial(LOC101250088)
LOC101244652	1.45173	pathogenesis-related protein STH-2(LOC101244652)	LOC101264781	0.636596	leucine-rich repeat receptor-like tyrosine-protein kinase PXC3(LOC101264781)				LOC101243926	0.577577	U-box domain-containing protein 44-like(LOC101243926)	LOC101256680	-0.446461	uncharacterized LOC101256680(LOC101256680)	LOC101261675	-0.560349	UDP-glycosyltransferase 73C3-like(LOC101261675)
LOC101260928	1.44822	monooxygenase 1(LOC101260928)	LOC101244352	0.62976	putative disease resistance RPP13-like protein 1(LOC101244352)				PT1	0.554476	Phosphate transporter 1(PT1)	LOC101253380	-0.443452	chlorophyll a-b binding protein 6A, chloroplastic(LOC101253380)	LOC101251324	-0.557012	ferredoxin-thioredoxin reductase, variable chain(LOC101251324)
LOC101249496	1.43793	SART-1 family protein DOT2(LOC101249496)	LOC101256570	0.628076	WRKY transcription factor 80(WRKY80)				LOC101250219	0.538605	cyclic nucleotide-gated ion channel 1(LOC101250219)	LOC101265706	-0.440405	zeatin O-glucosyltransferase(LOC101265706)	LOC101257782	-0.556098	probable pyridoxal 5'-phosphate synthase subunit PDX1(LOC101257782)
LOC101257497	1.42913	probable serine/threonine-protein kinase PBL19(LOC101257497)	LOC101254269	0.625463	lysine-specific demethylase JMJ25(LOC101254269)				LeAMT1;1	0.532722		Cab-1D	-0.432778	Chlorophyll a-b binding protein 1D(Cab-1D)	LOC101055573	-0.554703	sucrose-phosphate synthase B(LOC101055573)
LOC101261180	1.42876	SUPPRESSOR OF GAMMA RESPONSE 1(LOC101261180)	LOC101247427	0.62446	scarecrow-like protein 13(LOC101247427)				LOC101266750	0.526122	probable glutathione S-transferase(LOC101266750)	LOC101261036	-0.431404	transcription factor MYB1R1(LOC101261036)	LOC101265842	-0.554151	oxidosqualene cyclase 1(OSC1)
SlRAV2	1.42496		JERF1	0.619261	transcription factor JERF1(JERF1)				ME2	0.513741	cytosolic NADP-malic enzyme(ME2)	LOC101248098	-0.429596	thioredoxin-like protein CDSP32, chloroplastic(LOC101248098)	LOC101251898	-0.553858	E3 ubiquitin-protein ligase RLIM-like(LOC101251898)
LOC101266293	1.42439	receptor-like protein 15(LOC101266293)	LOC101254423	0.601793	uncharacterized LOC101254423(LOC101254423)				LOC101259548	0.503821	leucine-rich repeat receptor-like serine/threonine/tyrosine-protein kinase SOBIR1(LOC101259548)	LOC101255738	-0.42778	protein PLASTID MOVEMENT IMPAIRED 1(LOC101255738)	LOC101249322	-0.551382	probable 2-carboxy-D-arabinitol-1-phosphatase(LOC101249322)
LOC101246212	1.42305	probable leucine-rich repeat receptor-like protein kinase At1g68400(LOC101246212)	LOC101256319	0.596634	IQ domain-containing protein IQM3-like(LOC101256319)				LOC101264419	0.50172	probable disease resistance protein At4g33300(LOC101264419)	LHCP	-0.42583	chlorophyll a-b binding protein CP24 10B, chloroplastic-like(LHCP)	LOC104648386	-0.544766	uncharacterized LOC104648386(LOC104648386)
LOC101266965	1.41999	auxin-responsive protein SAUR76(LOC101266965)	LOC101260972	0.595849	uncharacterized LOC101260972(LOC101260972)				mek1	0.493402	MAP kinase kinase(mek1)	LCY1	-0.42388	lycopene beta-cyclase(LCY1)	LOC101261177	-0.543733	1-acyl-sn-glycerol-3-phosphate acyltransferase 2-like(LOC101261177)
LOC112941051	1.41465	phenylalanine ammonia-lyase-like(LOC112941051)	P69B	0.592759	subtilisin-like protease(P69B)				LOC101246381	0.48702	pathogenesis-related protein STH-2-like(LOC101246381)	LOC101254882	-0.423375	ATP synthase delta chain, chloroplastic(LOC101254882)	LOC101245498	-0.543585	uncharacterized LOC101245498(LOC101245498)
LOC101245515	1.41043	receptor like protein 22-like(LOC101245515)	LOC101258299	0.589434	importin subunit beta-1(LOC101258299)				LOC101264781	0.480052	leucine-rich repeat receptor-like tyrosine-protein kinase PXC3(LOC101264781)	LOC101245942	-0.420538	50S ribosomal protein L31, chloroplastic(LOC101245942)	LOC101259757	-0.541739	uncharacterized LOC101259757(LOC101259757)
LOC112940337	1.40552	lignin-forming anionic peroxidase-like(LOC112940337)	LOC101258062	0.577649	uncharacterized LOC101258062(LOC101258062)				LOC101258062	0.478245	uncharacterized LOC101258062(LOC101258062)	LOC101257518	-0.418063	putative magnesium-protoporphyrin monomethyl ester cyclase(LOC101257518)	LOC101258970	-0.541488	probable anion transporter 6, chloroplastic(LOC101258970)
LOC101254481	1.40486	protein indeterminate-domain 2(LOC101254481)	LOC101267943	0.574869	NAC domain-containing protein 22(LOC101267943)				LOC101263877	0.456382	heavy metal-associated isoprenylated plant protein 39(LOC101263877)	LOC101262299	-0.41746	geranylgeranyl diphosphate reductase, chloroplastic(LOC101262299)	SAP9	-0.541141	stress-associated protein 9(SAP9)
LOC104648613	1.3997	dehydration-responsive element-binding protein 1E-like(LOC104648613)	LOC101254818	0.566327	zinc finger CCCH domain-containing protein 13(LOC101254818)				LOC101246478	0.448102	cyclic nucleotide-gated ion channel 4-like(LOC101246478)	CAB11	-0.413832	chlorophyll a-b binding protein CAB11(CAB11)	LOC101244164	-0.538178	uncharacterized LOC101244164(LOC101244164)
LOC101249426	1.38867	probable cinnamyl alcohol dehydrogenase 6(LOC101249426)	LOC101244313	0.559459	ankyrin repeat-containing protein(LOC101244313)				cat1	0.445736	catalase(cat1)	LOC101265886	-0.412964	chlorophyll a-b binding protein 1C, chloroplastic(LOC101265886)	LOC101268121	-0.536116	ATP-dependent 6-phosphofructokinase 6(LOC101268121)
LOC101261892	1.37316	phenylalanine ammonia-lyase 1(LOC101261892)	LOC101258589	0.555125	lectin-domain containing receptor kinase VI.3-like(LOC101258589)				LOC101249208	0.438908	ABC transporter C family member 9(ABCC9)	LOC101247416	-0.412028	photosynthetic NDH subunit of subcomplex B 1, chloroplastic(LOC101247416)	LOC101250777	-0.53587	uncharacterized LOC101250777(LOC101250777)
LOC104648289	1.37176	uncharacterized LOC104648289(LOC104648289)	cat1	0.552415	catalase(cat1)				LOC101243702	0.425532	receptor-like protein kinase 7(LOC101243702)	LOC101250535	-0.408729	probable carotenoid cleavage dioxygenase 4, chloroplastic(LOC101250535)	LOC101262255	-0.534206	protein PROTON GRADIENT REGULATION 5, chloroplastic(LOC101262255)
ht1	1.36253	hexose transporter 1(ht1)	SlVP2	0.550352					CNX61,0	0.419846		LOC101244176	-0.35454	magnesium-chelatase subunit ChlH, chloroplastic(LOC101244176)	LOC101264255	-0.533064	probable ribose-5-phosphate isomerase 3, chloroplastic(LOC101264255)
LOC101245770	1.3619	F-box/kelch-repeat protein At1g80440-like(LOC101245770)	LOC101255644	0.55005	uncharacterized membrane protein At3g27390(LOC101255644)				LOC101263156	0.412683	U-box domain-containing protein 43-like(LOC101263156)				LOC101243774	-0.533032	phosphoglucan phosphatase LSF1, chloroplastic(LOC101243774)
LOC101249733	1.35338	probable LRR receptor-like serine/threonine-protein kinase At3g47570(LOC101249733)	LOC101259924	0.549444	dolichyl-diphosphooligosaccharide--protein glycosyltransferase subunit STT3B(LOC101259924)								1.31951		GGPS2	-0.529376	geranylgeranyl pyrophosphate synthase 2(GGPS2)
LOC101255038	1.35232	receptor-like protein kinase 7(LOC101255038)	LOC101247006	0.548776	ribonuclease TUDOR 1(LOC101247006)										LOC101255495	-0.528845	heavy metal-associated isoprenylated plant protein 39-like(LOC101255495)
LOC543987	1.34262	glucan endo-1,3-beta-glucosidase B(GluB)	LOC101253039	0.548027	60S ribosomal protein L4-1(LOC101253039)										LOC101244003	-0.527702	probable protein phosphatase 2C 24(LOC101244003)
LOC101259170	1.34199	probable WRKY transcription factor 31(LOC101259170)	LOC101263533	0.546646	sodium/calcium exchanger NCL(LOC101263533)										LOC101256680	-0.527072	uncharacterized LOC101256680(LOC101256680)
LOC543701	1.34145	auxin-regulated protein(LOC543701)	LOC101253641	0.542734	60S ribosomal protein L4-1(LOC101253641)										LOC101257676	-0.526019	photosystem II reaction center W protein, chloroplastic(LOC101257676)
LOC101260261	1.34087	wound-induced protein 1(LOC101260261)	LOC101263877	0.540669	heavy metal-associated isoprenylated plant protein 39(LOC101263877)										LOC101255305	-0.524567	transcription factor MYB48-like(LOC101255305)
LOC101245233	1.3401	R2R3MYB transcription factor 52(LOC101245233)	LOC101251821	0.535758	protein MEI2-like 2(LOC101251821)										LOC101253288	-0.524186	chromatin remodeling protein EBS(LOC101253288)
LOC101245769	1.33374	protein CDI(LOC101245769)	LOC101267297	0.535685	uncharacterized protein At3g06530(LOC101267297)										LOC101249243	-0.524106	gamma carbonic anhydrase-like 2, mitochondrial(LOC101249243)
LOC101266657	1.33243	protein YLS3(LOC101266657)	LOC101247319	0.532676	LEAF RUST 10 DISEASE-RESISTANCE LOCUS RECEPTOR-LIKE PROTEIN KINASE-like 1.1(LOC101247319)										LOC101268354	-0.51917	putative GATA transcription factor 22(LOC101268354)
LOC101255178	1.33201	3-oxoacyl-[acyl-carrier-protein] reductase FabG(LOC101255178)	LOC101257965	0.530369	mediator of RNA polymerase II transcription subunit 23(LOC101257965)										LOC101248793	-0.518805	cyclin-U1-1(LOC101248793)
LOC101252760	1.32703	LEAF RUST 10 DISEASE-RESISTANCE LOCUS RECEPTOR-LIKE PROTEIN KINASE-like 2.1(LOC101252760)	LOC101247012	0.528152	probable WRKY transcription factor 7(LOC101247012)										LOC101261382	-0.516914	protein PLASTID MOVEMENT IMPAIRED 2(LOC101261382)
LOC101255141	1.32286	calmodulin-binding receptor-like cytoplasmic kinase 2(LOC101255141)	LOC101264441	0.523932	calmodulin-binding receptor-like cytoplasmic kinase 3(LOC101264441)										LOC101253418	-0.516652	probable F-box protein At2g36090(LOC101253418)
THT1-4	1.32181	N-hydroxycinnamoyl-CoA:tyramine N-hydroxycinnamoyl transferase(THT1-4)	LOC101245021	0.515596	protein transport protein Sec61 subunit alpha(LOC101245021)										LOC109121105	-0.514458	uncharacterized LOC109121105(LOC109121105)
LOC101252344	1.31925	L-ascorbate oxidase homolog(LOC101252344)	LOC101255762	0.514195	uncharacterized LOC101255762(LOC101255762)										MTA	-0.514311	metallothionein II-like protein(MTA)
LOC101249694	1.31714	patatin-like protein 3(LOC101249694)	LOC101260885	0.510582	uncharacterized LOC101260885(LOC101260885)										LOC101244055	-0.509887	CDGSH iron-sulfur domain-containing protein(LOC101244055)
LOC101265190	1.31501	probable galacturonosyltransferase-like 10(LOC101265190)	LOC101255494	0.502895	protein transport protein SEC23(LOC101255494)										LOC101257866	-0.509407	probable serine/threonine-protein kinase PBL7(LOC101257866)
LOC101256683	1.30935	transmembrane 9 superfamily member 1-like(LOC101256683)	LOC101245462	0.500696	ubiquitin-activating enzyme E1 1(LOC101245462)										LOC101262593	-0.508214	uncharacterized LOC101262593(LOC101262593)
LOC101250111	1.30627	uncharacterized LOC101250111(LOC101250111)	SAP1	0.498398	stress-associated protein 1(SAP1)										LOC101252966	-0.506998	amino acid permease 6(LOC101252966)
LOC101262296	1.30542	kunitz trypsin inhibitor 2(LOC101262296)	LOC101258671	0.494244	probable LRR receptor-like serine/threonine-protein kinase At1g07650(LOC101258671)										LOC101265586	-0.504264	high mobility group B protein 15(LOC101265586)
LOC101255003	1.30441	protein UPSTREAM OF FLC(LOC101255003)	RdRP	0.487508	RNA-directed RNA polymerase(RdRP)										LOC101261811	-0.50363	BEL1-like homeodomain protein 3(LOC101261811)
LOC101252373	1.29355	cytochrome P450 71A1(LOC101252373)	LOC101249208	0.483487	ABC transporter C family member 9(ABCC9)										LOC101257372	-0.502856	uncharacterized LOC101257372(LOC101257372)
LOC101250294	1.29307	GATA transcription factor 8(LOC101250294)	sbt4a	0.473218	subtilisin-like protease(sbt4a)										LOC101247122	-0.502621	nuclear transcription factor Y subunit C-1(LOC101247122)
LOC101247750	1.28671	uncharacterized LOC101247750(LOC101247750)	LOC101246027	0.460393	U-box domain-containing protein 32(LOC101246027)										LOC104648206	-0.501729	uncharacterized LOC104648206(LOC104648206)
LOC101261020	1.28465	protein EXORDIUM-like(LOC101261020)	LOC101265274	0.452176	CLIP-associated protein-like(LOC101265274)										LOC101244843	-0.500756	thioredoxin-like 1-1, chloroplastic(LOC101244843)
LOC101265977	1.28339	caffeoyl-CoA O-methyltransferase(LOC101265977)	LOC101250125	0.441685	clathrin heavy chain 1(LOC101250125)										CrtR-b1	-0.499197	beta-carotene hydroxylase(CrtR-b1)
LOC101244246	1.28188	peroxidase 63(LOC101244246)	LOC101248670	0.440306	G-type lectin S-receptor-like serine/threonine-protein kinase At4g27290(LOC101248670)										LOC101264605	-0.498727	aquaporin PIP1-7(PIP1-7)
LOC101267739	1.26764	COBRA-like protein 7(LOC101267739)	LOC101259599	0.439882	titin(LOC101259599)										LOC101260429	-0.498328	interferon-related developmental regulator 2(LOC101260429)
LOC101265257	1.26593	mitogen-activated protein kinase kinase kinase 18-like(LOC101265257)	LOC101264700	0.435215	elongation factor 1-alpha(LOC101264700)										LOC101264863	-0.496398	probable aminotransferase TAT2(LOC101264863)
LOC101247659	1.2652	uncharacterized N-acetyltransferase p20-like(LOC101247659)	LOC101265525	0.416296	NF-X1-type zinc finger protein NFXL1(LOC101265525)										LOC112940022	-0.495913	bidirectional sugar transporter SWEET12-like(LOC112940022)
LOC101268293	1.24651	auxin-responsive protein SAUR78(LOC101268293)	LOC101255395	0.41175	heat shock protein 90-5, chloroplastic(LOC101255395)										LOC101248770	-0.495174	DEAR1-like TCP binding protein(LOC101248770)
LOC101268808	1.24383	protein EXORDIUM-like 2(LOC101268808)	LOC101245708	0.399118	patatin-like protein 3(LOC101245708)										LOC101268883	-0.494072	uncharacterized LOC101268883(LOC101268883)
LOC543581	1.24194	transcription factor bHLH113(LOC543581)	LOC101261833	0.394455	pre-mRNA-processing-splicing factor 8A(LOC101261833)										LOC101244418	-0.491229	F-box/kelch-repeat protein At3g23880-like(LOC101244418)
LOC101252392	1.2402	protein LAZY 1(LOC101252392)	LOC101263349	0.389074	zinc finger transcription factor 12(ZAT12)										LOC101243894	-0.49105	CBL-interacting serine/threonine-protein kinase 1(LOC101243894)
LOC101244537	1.23943	receptor-like protein kinase FERONIA(LOC101244537)	LOC101268268	0.376821	protein NBR1 homolog(LOC101268268)										LOC101255358	-0.489698	30S ribosomal protein S5, chloroplastic(LOC101255358)
LOC104646528	1.2351	formin-like protein 20(LOC104646528)	LOC101248733	0.370546	leucine-rich repeat receptor-like serine/threonine-protein kinase BAM1-like(LOC101248733)										Psy1	-0.488617	phytoene synthase 1, chloroplastic(Psy1)
LOC101252337	1.23462	protein EXORDIUM-like 5(LOC101252337)	LOC101260002	0.355995											LOC101250586	-0.488026	palmitoyl-monogalactosyldiacylglycerol delta-7 desaturase, chloroplastic(LOC101250586)
LOC101253087	1.23269	uncharacterized LOC101253087(LOC101253087)	LOC101261294	0.342435											LOC101259285	-0.487101	uncharacterized LOC101259285(LOC101259285)
LOC101262758	1.23034	uncharacterized LOC101262758(LOC101262758)													LOC101266519	-0.485906	internal alternative NAD(P)H-ubiquinone oxidoreductase A1, mitochondrial(LOC101266519)
LOC101256014	1.2294	fasciclin-like arabinogalactan protein 9(LOC101256014)													LOC101255100	-0.485751	BTB/POZ domain-containing protein DOT3(LOC101255100)
LEA14	1.22757	late embryogenesis (Lea)-like protein(LEA14)													LOC101259391	-0.485741	COP1-like protein(LOC101259391)
LOC101251303	1.22514	heavy metal-associated isoprenylated plant protein 39-like(LOC101251303)													LOC101246218	-0.484578	uncharacterized LOC101246218(LOC101246218)
LOC104644305	1.22464	pathogenesis-related protein R major form(LOC104644305)													LOC101245102	-0.481909	protein DETOXIFICATION 46, chloroplastic(LOC101245102)
LOC101251005	1.22424	heavy metal-associated isoprenylated plant protein 13(LOC101251005)													LOC104645726	-0.480721	arabinogalactan protein 13(LOC104645726)
LOC101246562	1.2214	dnaJ protein ERDJ3B(LOC101246562)													LOC101259820	-0.478981	peroxisomal membrane protein 11B(LOC101259820)
LOC543511	1.21694	probable xyloglucan endotransglucosylase/hydrolase protein 27(LOC543511)													LOC101251856	-0.476916	uncharacterized LOC101251856(LOC101251856)
LOC101262304	1.20944	calreticulin-3-like(LOC101262304)													SlCIPK2	-0.476303
LOC101263872	1.20888	NAC domain-containing protein 90(LOC101263872)													LOC101245163	-0.475433	photosynthetic NDH subunit of lumenal location 2, chloroplastic(LOC101245163)
LOC104645686	1.20013	uncharacterized LOC104645686(LOC104645686)													DHAR2	-0.475089	dehydroascorbate reductase(DHAR2)
LOC778308	1.20006	subtilisin-like protease SBT1.7(LOC778308)													LOC101245675	-0.474695	uncharacterized LOC101245675(LOC101245675)
LOC101247515	1.19677	leucine-rich repeat receptor NRC4a(NRC4a)													LOC101258074	-0.473963	CBL-interacting serine/threonine-protein kinase 25(LOC101258074)
LOC101255639	1.19556	TMV resistance protein N-like(LOC101255639)													LOC107546765	-0.473856	7S RNA for signal recognition particle(LOC107546765)
LOC101265644	1.18824	exocyst complex component EXO70H1(LOC101265644)													LOC101262275	-0.473525	histone H3.3(LOC101262275)
LOC101244634	1.18772	lamin-like protein(LOC101244634)													LOC101260099	-0.47289	F-box/kelch-repeat protein At3g06240(LOC101260099)
LOC101260601	1.18564	senescence-associated carboxylesterase 101(LOC101260601)													LOC101243890	-0.471736	uncharacterized LOC101243890(LOC101243890)
LOC112941696	1.18263	uncharacterized LOC112941696(LOC112941696)													LOC101249675	-0.46689	sulfite exporter TauE/SafE family protein 4(LOC101249675)
LOC100037503	1.18113	nodulation-signaling pathway 1 protein(LOC100037503)													LOC101267952	-0.46593	uncharacterized LOC101267952(LOC101267952)
EXLA1	1.17913	expansin-like protein precursor(EXLA1)													LOC101250287	-0.46509	probable GTP diphosphokinase CRSH, chloroplastic(LOC101250287)
LOC101258267	1.17203	aspartic proteinase Asp1(LOC101258267)													LOC101262133	-0.464409	fimbrin-1(LOC101262133)
XET2	1.16907	xyloglucan endotransglycosylase LeXET2(XET2)													LOC101267662	-0.46371	lycopene beta cyclase, chloroplastic(LOC101267662)
LOC101251178	1.1609	probable xyloglucan glycosyltransferase 12(LOC101251178)													LOC104649457	-0.462891	uncharacterized LOC104649457(LOC104649457)
LOC101266306	1.1605	early endosome antigen 1(LOC101266306)													LOC101247812	-0.46251	NAD(P)H-quinone oxidoreductase subunit M, chloroplastic(ORR)
LOC104645408	1.15931	uncharacterized LOC104645408(LOC104645408)													LOC101268314	-0.462253	calvin cycle protein CP12-1, chloroplastic(LOC101268314)
XTH16	1.15529	xyloglucan endotransglucosylase/hydrolase protein 9(XTH16)													LOC101247889	-0.458821	uncharacterized LOC101247889(LOC101247889)
LOC109121373	1.15355	G-type lectin S-receptor-like serine/threonine-protein kinase At4g27290(LOC109121373)													LOC101244293	-0.457283	delta-1-pyrroline-5-carboxylate synthase-like(LOC101244293)
LOC101261461	1.1501	AAA-ATPase At3g50940-like(LOC101261461)													LOC101250846	-0.457249	triosephosphate isomerase, chloroplastic(LOC101250846)
LOC101248657	1.14669	delta(12)-fatty-acid desaturase(LOC101248657)													LOC101257186	-0.457176	photosystem I chlorophyll a/b-binding protein 5, chloroplastic(LOC101257186)
LOC101265191	1.14643	protein NUCLEAR FUSION DEFECTIVE 4-like(LOC101265191)													LOC101265706	-0.457053	zeatin O-glucosyltransferase(LOC101265706)
LOC101246126	1.14491	F-box/kelch-repeat protein SKIP11(LOC101246126)													LOC101264777	-0.455404	delta(7)-sterol-C5(6)-desaturase(C5-SD)
LOC101263961	1.14385	LEAF RUST 10 DISEASE-RESISTANCE LOCUS RECEPTOR-LIKE PROTEIN KINASE-like 2.1(LOC101263961)													BAM1	-0.454356	beta-amylase(BAM1)
LOC101244974	1.14292	protein ENHANCED DISEASE RESISTANCE 2(LOC101244974)													LOC101258885	-0.453134	photosynthetic NDH subunit of subcomplex B 3, chloroplastic(LOC101258885)
LOC101254202	1.14143	uncharacterized LOC101254202(LOC101254202)													LOC101254893	-0.452998	pentatricopeptide repeat-containing protein At5g13770, chloroplastic(LOC101254893)
LOC101247331	1.13865	arogenate dehydratase/prephenate dehydratase 6, chloroplastic-like(LOC101247331)													LOC101247340	-0.452809	beta-amylase(LOC101247340)
LOC101261885	1.13798	zinc finger protein ZAT11-like(LOC101261885)													LOC101251962	-0.451041	GDSL esterase/lipase APG(LOC101251962)
LOC101245524	1.13563	IQ domain-containing protein IQM1(LOC101245524)													LOC101249788	-0.450932	chaperonin-like RbcX protein 2, chloroplastic(LOC101249788)
LOC101254517	1.13359	TMV resistance protein N-like(LOC101254517)													LOC101268563	-0.449128	uncharacterized LOC101268563(LOC101268563)
LOC101257056	1.13346	LOB domain-containing protein 40(LOC101257056)													psbS	-0.448268	photosystem II subunit S(psbS)
LOC101265502	1.13317	U-box domain-containing protein 21-like(LOC101265502)													LOC101260153	-0.448123	protein JINGUBANG-like(LOC101260153)
LOC101243723	1.13167	probable LRR receptor-like serine/threonine-protein kinase At3g47570(LOC101243723)													LOC112940456	-0.448096	uncharacterized LOC112940456(LOC112940456)
LOC101245084	1.13058	uncharacterized LOC101245084(LOC101245084)													LOC101251570	-0.447361	probable LRR receptor-like serine/threonine-protein kinase At3g47570(LOC101251570)
LOC101264083	1.1291	cysteine-rich receptor-like protein kinase 10(LOC101264083)													LOC101265565	-0.447328	probable steroid-binding protein 3(LOC101265565)
LOC101248708	1.12658	RPM1-interacting protein 4(LOC101248708)													LOC101264952	-0.446082	uncharacterized LOC101264952(LOC101264952)
LOC101261650	1.1258	glucan endo-1,3-beta-glucosidase B(LOC101261650)													LOC543809	-0.44309	inositol-3-phosphate synthase(LOC543809)
LOC101247545	1.12494	ABC transporter G family member 44(ABCG44)													LOC101252103	-0.442045	glutaredoxin domain-containing cysteine-rich protein 1(LOC101252103)
LOC101259954	1.12171	protein trichome birefringence-like 39(LOC101259954)													LOC101253984	-0.440856	serine carboxypeptidase-like 11(LOC101253984)
Lehsr203	1.12085	Abhydrolase superfamily protein(Lehsr203)													LOC101261547	-0.439387	33 kDa ribonucleoprotein, chloroplastic(LOC101261547)
PAL5	1.12068	phenylalanine ammonia-lyase 5(PAL5)													LOC101253972	-0.438102	protein NRT1/ PTR FAMILY 6.4(LOC101253972)
LOC104649482	1.11731	receptor-like protein kinase THESEUS 1(LOC104649482)													LOC101254214	-0.438053	14 kDa proline-rich protein DC2.15(LOC101254214)
WRKY81	1.11652	WRKY transcription factor 81(WRKY81)													LOC101245886	-0.438036	protein ECERIFERUM 26-like(LOC101245886)
LOC101250479	1.11631	AAA-ATPase At3g50940-like(LOC101250479)													LOC101243677	-0.437417	uncharacterized LOC101243677(LOC101243677)
AGP-1	1.1152	Arabinogalactan 1(AGP-1)													LOC101262263	-0.436276	MLO-like protein 4(LOC101262263)
LOC101258903	1.1106	uncharacterized LOC101258903(LOC101258903)													LOC101251797	-0.436183	peptide methionine sulfoxide reductase B1, chloroplastic(LOC101251797)
Ve1	1.10792	verticillium wilt disease resistance protein(Ve1)													LOC101268568	-0.435932	protein JINGUBANG-like(LOC101268568)
LOC101267652	1.10792	neurofilament heavy polypeptide(LOC101267652)													CO1	-0.435707	CONSTANS 1(CO1)
LOC101245851	1.10742	UDP-D-apiose/UDP-D-xylose synthase 2(LOC101245851)													LOC101253663	-0.435071	mitochondrial carrier protein MTM1(LOC101253663)
LOC104645921	1.10635	LRR receptor-like serine/threonine-protein kinase FLS2(LOC104645921)													LOC101245940	-0.434983	low affinity sulfate transporter 3(LOC101245940)
LOC101244097	1.10502	calcium/calmodulin-regulated receptor-like kinase(LOC101244097)													LOC101265645	-0.434413	SMR domain-containing protein At5g58720(LOC101265645)
LOC101263809	1.10418	mitogen-activated protein kinase kinase kinase 5(LOC101263809)													LOC101257564	-0.434235	chaperone protein dnaJ 20, chloroplastic(LOC101257564)
LOC101266689	1.10347	OPA3-like protein(LOC101266689)													LOC101247912	-0.434031	zingipain-2(LOC101247912)
LOC101263470	1.10298	uncharacterized LOC101263470(LOC101263470)													LOC101263383	-0.432774	photosynthetic NDH subunit of subcomplex B 2, chloroplastic(LOC101263383)
LOC101268338	1.09494	aspartyl protease family protein(LOC101268338)													PSY2	-0.430422	phytoene synthase 2, chloroplastic(PSY2)
LOC101249408	1.09204	uncharacterized LOC101249408(LOC101249408)													LOC101255245	-0.43012	uncharacterized LOC101255245(LOC101255245)
LOC101265571	1.09005	probable glutathione S-transferase(LOC101265571)													LOC101266162	-0.429931	uncharacterized LOC101266162(LOC101266162)
MPK3	1.09	mitogen-activated protein kinase 3(MPK3)													LOC101252777	-0.429901	thioredoxin H4(LOC101252777)
LOC101260046	1.08919	probable carboxylesterase 6(LOC101260046)													LOC101254767	-0.427868	photosynthetic NDH subunit of subcomplex B 4, chloroplastic(LOC101254767)
LOC101260422	1.08685	putative disease resistance protein RGA4(LOC101260422)													LCY1	-0.427379	lycopene beta-cyclase(LCY1)
LOC101266204	1.08635	NDR1/HIN1-like protein 13(LOC101266204)													LOC101248173	-0.427117	uncharacterized LOC101248173(LOC101248173)
LOC101267755	1.08536	uncharacterized LOC101267755(LOC101267755)													LOC101265588	-0.425262	GDSL lipase-like caffeoyltransferase(LOC101265588)
LOC101249199	1.0844	1-aminocyclopropane-1-carboxylate oxidase homolog 1(LOC101249199)													LOC101249084	-0.424672	ATP synthase subunit delta, chloroplastic(LOC101249084)
ACS1A	1.08116	1-aminocyclopropane-1-carboxylate synthase(ACS1A)													LOC101252834	-0.423548	protein COBRA(LOC101252834)
LOC101258270	1.07991	probable CCR4-associated factor 1 homolog 9(LOC101258270)													LOC101261882	-0.421605	uncharacterized LOC101261882(LOC101261882)
LOC101264465	1.07969	probable protein phosphatase 2C 5(LOC101264465)													SAP10	-0.421079	stress-associated protein 10(SAP10)
LOC101249225	1.0751	transcription factor MYB44(LOC101249225)													LOC101268264	-0.421033	protein BOLA4, chloroplastic/mitochondrial(LOC101268264)
LOC101262610	1.06952	TMV resistance protein N-like(LOC101262610)													LOC101261036	-0.419978	transcription factor MYB1R1(LOC101261036)
LOC101261978	1.06819	lysM domain receptor-like kinase 4(Lyk4)													LOC100191127	-0.419735	beta-glucosidase 01(LOC100191127)
LOC101268888	1.06494	epidermis-specific secreted glycoprotein EP1(LOC101268888)													IPS	-0.419571	inositol-3-phosphate synthase(IPS)
LOC101248631	1.06064	lysine histidine transporter 1(LOC101248631)													AMT1-3	-0.419101	ammonium transporter(AMT1-3)
LOC101244577	1.05927	transcription factor MYB44(LOC101244577)													LOC101259692	-0.417112	serine/threonine-protein kinase STN8, chloroplastic(LOC101259692)
LOC100301944	1.053	WRKY transcription factor 40(WRKY40)													LOC101253545	-0.414	protein REVEILLE 8(LOC101253545)
LOC101261683	1.05029	uncharacterized LOC101261683(LOC101261683)													CIP1	-0.413785	CONSTANS interacting protein 1(CIP1)
LOC101247018	1.04444	protein-tyrosine-phosphatase MKP1-like(LOC101247018)													LOC101256345	-0.413777	uncharacterized LOC101256345(LOC101256345)
LOC101243998	1.03915	Phosphoglycerate mutase family protein(LOC101243998)													LOC101255180	-0.412618	uncharacterized oxidoreductase At4g09670(LOC101255180)
LOC101248833	1.03781	transmembrane emp24 domain-containing protein p24delta3(LOC101248833)													LOC101253225	-0.412593	stem-specific protein TSJT1(LOC101253225)
LOC101268787	1.03623	WRKY transcription factor 33B(LOC101268787)													LOC101248969	-0.411292	phospholipase D delta-like(LOC101248969)
LOC104644839	1.03607	receptor-like protein 43(LOC104644839)													LOC101249904	-0.411053	uncharacterized LOC101249904(LOC101249904)
LOC101253945	1.03052	elicitor-responsive protein 1(LOC101253945)													SEND33	-0.411046	ferredoxin-I(SEND33)
LOC101267231	1.03003	cytochrome P450 81F3(LOC101267231)													TBG3	-0.411015	beta-galactosidase(TBG3)
LOC101249490	1.02836	uncharacterized protein OsI_027940(LOC101249490)													LOC101265653	-0.410733	omega-6 fatty acid desaturase(LOC101265653)
LOC101266806	1.02183	protein NRT1/ PTR FAMILY 1.2-like(LOC101266806)													LOC101256721	-0.409745	uncharacterized LOC101256721(LOC101256721)
LOC101267733	1.01974	receptor-like cytoplasmic kinase PCRK1-like(LOC101267733)													ca2	-0.409632	carbonic anhydrase(ca2)
LOC101259360	1.01818	receptor-like protein kinase FERONIA(LOC101259360)													LOC101262071	-0.409423	protein SRG1(LOC101262071)
LOC101262286	1.01503	probable LRR receptor-like serine/threonine-protein kinase At1g53430(LOC101262286)													LOC101265617	-0.409038	chlorophyll a-b binding protein 8, chloroplastic-like(LOC101265617)
LOC101262225	1.01428	probably inactive leucine-rich repeat receptor-like protein kinase At5g48380(LOC101262225)													LOC101254175	-0.408633	L-type lectin-domain containing receptor kinase VIII.2(LOC101254175)
LOC101260248	1.01359	fasciclin-like arabinogalactan protein 2(LOC101260248)													LOC101249671	-0.4082	protein NRT1/ PTR FAMILY 6.3(LOC101249671)
LOC101262834	1.01335	glycerophosphodiester phosphodiesterase GDPDL4(LOC101262834)													LOC101261471	-0.40573	serine/threonine-protein kinase AtPK2/AtPK19(LOC101261471)
CZFP1	1.0109	C2H2-type zinc finger protein(CZFP1)													LOC101252660	-0.405216	RNA polymerase sigma factor sigE, chloroplastic/mitochondrial(LOC101252660)
LOC101246680	1.00816	UPF0481 protein At3g47200(LOC101246680)													LOC101250282	-0.405028	uncharacterized LOC101250282(LOC101250282)
LOC101257026	1.00586	BON1-associated protein 2(LOC101257026)													LOC101268617	-0.403918	thioredoxin 1(LOC101268617)
LOC101259546	1.001	heavy metal-associated isoprenylated plant protein 12(LOC101259546)													GME2	-0.40316	GDP-mannose 3',5'-epimerase(GME2)
ht2	0.999022	hexose transporter protein(ht2)													LOC101267152	-0.402673	patellin family protein(TBP)
LOC778302	0.996572	multicopper oxidase-like protein(LOC778302)													LOC101248194	-0.400752	lon protease 2(LOC101248194)
LOC101253387	0.995602	calcium-binding allergen Ole e 8(LOC101253387)													LOC101259256	-0.400586	elongation factor TuB, chloroplastic(LOC101259256)
LOC101249973	0.981436	NDR1/HIN1-like protein 3(LOC101249973)													LOC100191110	-0.397703	glycerate dehydrogenase(LOC100191110)
LOC101252910	0.980126	probable serine/threonine-protein kinase PBL19(LOC101252910)													LOC101257251	-0.397649	peptidyl-prolyl cis-trans isomerase CYP26-2, chloroplastic(LOC101257251)
LOC101055602	0.975776	Hop-interacting protein THI039(LOC101055602)													LOC101255136	-0.397604	1,2-dihydroxy-3-keto-5-methylthiopentene dioxygenase 1(LOC101255136)
LOC101245743	0.975651	pectinesterase 3(LOC101245743)													LOC101262260	-0.397169	protein CURVATURE THYLAKOID 1B, chloroplastic(LOC101262260)
LOC101265331	0.97504	probable galacturonosyltransferase-like 3(LOC101265331)													LOC101267611	-0.395671	calvin cycle protein CP12-1, chloroplastic(LOC101267611)
LOC101259605	0.974219	glucan endo-1,3-beta-glucosidase 14(LOC101259605)													LOC101245880	-0.395313	photosystem II reaction center Psb28 protein(LOC101245880)
LOC101247146	0.972258	protein NLP7-like(LOC101247146)													TFT1	-0.393188	14-3-3 protein 1(TFT1)
LOC101250219	0.970714	cyclic nucleotide-gated ion channel 1(LOC101250219)													ARS1	-0.393126	R1-MYB type transcription factor ARS1(ARS1)
LOC101262152	0.96875	E3 ubiquitin-protein ligase RMA1H1(LOC101262152)													LOC101252836	-0.392284	uncharacterized LOC101252836(LOC101252836)
DREB3	0.962055	dehydration-responsive element binding protein 3(DREB3)													LOC101259513	-0.391377	thylakoid lumenal 16.5 kDa protein, chloroplastic(LOC101259513)
LOC101244523	0.954762	uncharacterized LOC101244523(LOC101244523)													SlFBA1	-0.391167
LOC101247319	0.953703	LEAF RUST 10 DISEASE-RESISTANCE LOCUS RECEPTOR-LIKE PROTEIN KINASE-like 1.1(LOC101247319)													LOC101264030	-0.390623	uncharacterized LOC101264030(LOC101264030)
LOC101246079	0.952514	receptor-like protein Cf-9(LOC101246079)													LOC101245732	-0.390226	uncharacterized LOC101245732(LOC101245732)
LOC101264053	0.952293	NDR1/HIN1-like protein 13(LOC101264053)													LOC101255868	-0.390114	probable E3 ubiquitin-protein ligase RHG1A(LOC101255868)
LOC101249163	0.950228	uncharacterized LOC101249163(LOC101249163)													LOC778362	-0.389279	uncharacterized LOC778362(LOC778362)
EDS1	0.950028	protein EDS1(EDS1)													SlADH11A4a	-0.388437
LOC101265038	0.94568	glutamate receptor 2.5(LOC101265038)													LOC101254297	-0.386958	xanthoxin dehydrogenase(LOC101254297)
LOC101248276	0.945392	uncharacterized LOC101248276(LOC101248276)													LOC101256427	-0.384924	uncharacterized LOC101256427(LOC101256427)
LOC101253257	0.943358	ethylene-responsive transcription factor ERF017(LOC101253257)													LOC101257377	-0.384876	4-hydroxyphenylpyruvate dioxygenase-like(LOC101257377)
LOC101258353	0.943325	1-aminocyclopropane-1-carboxylate synthase-like(LOC101258353)													LyesC2t006	-0.383626	tRNA-Gly(trnG-GCC)
LOC101256572	0.941988	uncharacterized LOC101256572(LOC101256572)													Fad7	-0.382798	omega-3 fatty acid desaturase(Fad7)
LOC104646605	0.941616	protein KINESIN LIGHT CHAIN-RELATED 3(LOC104646605)													LOC101247416	-0.382573	photosynthetic NDH subunit of subcomplex B 1, chloroplastic(LOC101247416)
LOC101257454	0.939634	receptor-like kinase TMK4(LOC101257454)													LOC101254911	-0.380753	uncharacterized LOC101254911(LOC101254911)
LOC101244142	0.936461	mitochondrial uncoupling protein 5(LOC101244142)													LOC101268297	-0.380527	photosystem I reaction center subunit(LOC101268297)
5PT1	0.933973	inositol-1,4,5-triphosphate-5-phosphatase(5PT1)													LOC101255814	-0.380504	heme-binding protein 2(LOC101255814)
LOC101255079	0.927842	calmodulin-binding protein 60 B-like(LOC101255079)													LOC101267163	-0.379373	30S ribosomal protein S1(LOC101267163)
LOC101257791	0.927719	probable LRR receptor-like serine/threonine-protein kinase At1g12460(LOC101257791)													LOC101257407	-0.375357	uncharacterized protein sll0005(LOC101257407)
LOC101247979	0.92531	phospholipase A1-II 1-like(LOC101247979)													LOC101249417	-0.374715	phosphoglycolate phosphatase 1B, chloroplastic(LOC101249417)
PLDb1	0.923172	phospholipase PLDb1(PLDb1)													LOC104646671	-0.373967	uncharacterized LOC104646671(LOC104646671)
LOC101259374	0.921219	delta(8)-fatty-acid desaturase-like(LOC101259374)													SlFBA6	-0.372951
AAP2	0.92075	amino acid transporter(AAP2)													LOC101267605	-0.371511	uncharacterized LOC101267605(LOC101267605)
Q`b	0.919431	glucan endo-1,3-beta-D-glucosidase(Q`b)													LOC101256368	-0.370419	C2-domain ABA-related family protein(LOC101256368)
LOC101261019	0.917884	U-box domain-containing protein 28-like(LOC101261019)													LOC101250725	-0.369432	ribulose bisphosphate carboxylase/oxygenase activase 1, chloroplastic(LOC101250725)
LOC101250742	0.915438	rapid alkalinization factor(LOC101250742)													LOC101255972	-0.368444	protein REVEILLE 7(LOC101255972)
LOC101256373	0.913715	6-phosphogluconate dehydrogenase, decarboxylating 3(LOC101256373)													LOC109119613	-0.368396	uncharacterized LOC109119613(LOC109119613)
LOC101252571	0.913308	cucumber peeling cupredoxin(LOC101252571)													LOC101249445	-0.367647	glyceraldehyde-3-phosphate dehydrogenase B, chloroplastic-like(LOC101249445)
LOC101249989	0.903335	proline-rich receptor-like protein kinase PERK1(LOC101249989)													LOC101257426	-0.367195	senescence-associated protein SPA15, chloroplastic(LOC101257426)
LOC101255316	0.900619	receptor-like protein 13(LOC101255316)													LOC101246390	-0.366904	alkane hydroxylase MAH1-like(LOC101246390)
LOC101251683	0.892853	uncharacterized LOC101251683(LOC101251683)													LOC101245421	-0.366734	photosystem I reaction center subunit III, chloroplastic(LOC101245421)
LOC101267223	0.891048	uncharacterized LOC101267223(LOC101267223)													LOC101247706	-0.364743	chaperone protein DnaJ(LOC101247706)
LOC101251569	0.889656	nodulin-related protein 1(LOC101251569)													LOC101251259	-0.364438	oxalate--CoA ligase(LOC101251259)
LOC101249443	0.885073	uncharacterized LOC101249443(LOC101249443)													SlVRSLip	-0.362031
LOC101258671	0.884186	probable LRR receptor-like serine/threonine-protein kinase At1g07650(LOC101258671)													gMDH	-0.361308	glyoxisomal malate dehydrogenase(gMDH)
LOC101254676	0.8828	nudix hydrolase 18, mitochondrial(LOC101254676)													GR	-0.359627	glutathione reductase, chloroplastic(GR)
LOC101264170	0.882512	probable polyamine oxidase 4(LOC101264170)													SlFBA2	-0.359613
tXET-B1	0.880991	xyloglucan endo-transglycosylase(tXET-B1)													PETE	-0.357362	plastocyanin, chloroplastic(PETE)
LOC101250935	0.87593	lysine histidine transporter-like 8(LOC101250935)													LOC101254550	-0.356908	protein CONSERVED IN THE GREEN LINEAGE AND DIATOMS 27, chloroplastic(LOC101254550)
LOC101245282	0.875899	protein LURP-one-related 10(LOC101245282)													LOC101247444	-0.355283	uncharacterized LOC101247444(LOC101247444)
LOC101245553	0.87584	2-methylacyl-CoA dehydrogenase, mitochondrial(LOC101245553)													LOC101244751	-0.354575	photosystem I reaction center subunit VI, chloroplastic-like(LOC101244751)
LOC101257025	0.871047	probable serine/threonine-protein kinase PIX13(LOC101257025)													LOC101245683	-0.354064	elongation factor G, chloroplastic(LOC101245683)
LOC101267186	0.870299	disease resistance RPP13-like protein 4(LOC101267186)													PSBR	-0.353795	PSII polypeptide(PSBR)
SRG2	0.869709	salt responsive protein 2(SRG2)													2-CP1	-0.351622	2-Cys peroxiredoxin 1(2-CP1)
LOC101253243	0.868591	protein LURP-one-related 10(LOC101253243)													LOC101261104	-0.349867	bidirectional sugar transporter N3(LOC101261104)
Rab1A	0.865878	small GTP-binding protein(Rab1A)													LOC101245583	-0.347849	photosystem II reaction center W protein, chloroplastic(LOC101245583)
LOC101264880	0.86505	probable galacturonosyltransferase 14(LOC101264880)													PP2C-1	-0.347812	protein phosphatase 2C ABI2 homolog(PP2C-1)
LOC101247650	0.863511	Receptor-like protein Cf-9 homolog(Hcr9-0)													LOC101256107	-0.346763	protein SPA1-RELATED 4-like(LOC101256107)
LOC100134911	0.862644	jasmonate ZIM-domain protein 2(JAZ2)													LOC101244988	-0.343713	disease resistance protein TAO1-like(LOC101244988)
LOC101254423	0.860979	uncharacterized LOC101254423(LOC101254423)													LOC101245763	-0.340571	gamma-interferon-responsive lysosomal thiol protein(LOC101245763)
LOC101254314	0.855446	O-fucosyltransferase 35(LOC101254314)													LOC101248432	-0.338766	uncharacterized LOC101248432(LOC101248432)
LOC101259548	0.85394	leucine-rich repeat receptor-like serine/threonine/tyrosine-protein kinase SOBIR1(LOC101259548)													VDE	-0.33646	violaxanthin de-epoxidase(VDE)
LOC101254204	0.853108	patatin-like protein 6(LOC101254204)													LOC543974	-0.336004	ribulose bisphosphate carboxylase small chain 2A, chloroplastic(LOC543974)
LOC101248367	0.852816	21 kDa protein(LOC101248367)													LOC101243864	-0.334954	cytochrome b6-f complex iron-sulfur subunit, chloroplastic(LOC101243864)
LOC101246151	0.850957	3-ketoacyl-CoA synthase 11(LOC101246151)													LyesC2t025	-0.331609	tRNA-Val(trnV-UAC)
TFT6	0.85089	14-3-3 protein 6(TFT6)													LOC101258049	-0.330624	photosystem II 5 kDa protein, chloroplastic(LOC101258049)
LOC101263958	0.850733	UDP-glucose 6-dehydrogenase 2(LOC101263958)													LOC101245244	-0.32845	elongation factor TuA, chloroplastic(LOC101245244)
LOC101263156	0.850268	U-box domain-containing protein 43-like(LOC101263156)													LOC101258616	-0.327666	pentatricopeptide repeat-containing protein At1g20230-like(LOC101258616)
LOC101266119	0.850012	MDIS1-interacting receptor like kinase 2-like(LOC101266119)													PIP1-5	-0.327338	aquaporin PIP1-5(PIP1-5)
PAL3	0.848715	phenylalanine ammonia-lyase 3(PAL3)													LOC101265150	-0.326321	putative leucine-rich repeat-containing protein DDB_G0290503(LOC101265150)
LOC101261332	0.84856	aspartic proteinase PCS1-like(LOC101261332)													LOC101245121	-0.32543	photosystem I reaction center subunit III, chloroplastic(LOC101245121)
LOC101256837	0.846264	E3 ubiquitin-protein ligase RNF185(LOC101256837)													LOC101254806	-0.322193	photosystem I subunit O(LOC101254806)
LOC101268236	0.845962	uncharacterized LOC101268236(LOC101268236)													rbcS1	-0.320437	ribulose bisphosphate carboxylase small chain 1, chloroplastic(rbcS1)
LOC101258862	0.844559	putative protein phosphatase 2C 53(LOC101258862)													LOC101262875	-0.319494	mitochondrial carnitine/acylcarnitine carrier-like protein(LOC101262875)
LOC101262653	0.84448	U-box domain-containing protein 9(LOC101262653)													LOC101255121	-0.313888	NAD(P)H-quinone oxidoreductase subunit S, chloroplastic(LOC101255121)
Ve2	0.842851	verticillium wilt disease resistance protein Ve2(Ve2)													LOC101263969	-0.3042	chlorophyll a-b binding protein(LOC101263969)
LOC109118703	0.841358	receptor kinase-like protein Xa21(LOC109118703)													LOC101256756	-0.300593	uncharacterized LOC101256756(LOC101256756)
LOC101267731	0.839514	uncharacterized LOC101267731(LOC101267731)													LOC100037730	-0.298287	FtsH-like protein precursor(LOC100037730)
BiP/grp78	0.837035	glucose-regulated protein 78(BiP/grp78)													LOC101259182	-0.28302	uncharacterized LOC101259182(LOC101259182)
LOC101252440	0.834552	glutamyl-tRNA reductase 1, chloroplastic-like(LOC101252440)													LOC101257518	-0.274412	putative magnesium-protoporphyrin monomethyl ester cyclase(LOC101257518)
LOC101251891	0.833269	wound-induced protein 1(LOC101251891)
LOC101259884	0.830673	ABC transporter G family member 46(ABCG46)
LOC101266241	0.830489	TPR repeat-containing thioredoxin TTL1(LOC101266241)
LOC101256182	0.830379	uncharacterized LOC101256182(LOC101256182)
LOC101245584	0.829655	ras-related protein RABH1b(LOC101245584)
LOC101257301	0.822069	subtilisin-like protease SBT1.9(LOC101257301)
LOC101268684	0.819286	uncharacterized LOC101268684(LOC101268684)
LOC104646741	0.819204	uncharacterized LOC104646741(LOC104646741)
SRG1	0.818132
SlGLR2,2	0.81741
LOC101263906	0.817028	putative late blight resistance protein homolog R1B-17(LOC101263906)
LOC101258576	0.816799	probable WRKY transcription factor 53(LOC101258576)
LOC101260024	0.816142	cellulose synthase A catalytic subunit 2 [UDP-forming](LOC101260024)
LOC101264085	0.813107	leucine-rich repeat receptor-like tyrosine-protein kinase PXC3(LOC101264085)
DGK1	0.805479	diacylglycerol kinase(DGK1)
LOC104649408	0.801635	receptor like protein kinase S.2(LOC104649408)
LOC101246341	0.801056	esterase CG5412(LOC101246341)
LOC101253295	0.797969	non-functional pseudokinase ZED1(LOC101253295)
LOC101264781	0.795941	leucine-rich repeat receptor-like tyrosine-protein kinase PXC3(LOC101264781)
LOC101268082	0.791088	protein kinase superfamily protein(LOC101268082)
LOC101244719	0.790992	probable protein phosphatase 2C 63(LOC101244719)
LOC101247381	0.790616	syntaxin-121(LOC101247381)
LOC101245319	0.7894	U-box domain-containing protein 17(LOC101245319)
LOC101245012	0.787974	S-adenosylmethionine synthase 3-like(LOC101245012)
LOC101251855	0.786966	UDP-glucuronate 4-epimerase 1(LOC101251855)
LOC101263740	0.780806	fasciclin-like arabinogalactan protein 17(LOC101263740)
LOC101265245	0.776131	uncharacterized LOC101265245(LOC101265245)
LOC101259676	0.77385	delta(8)-fatty-acid desaturase(LOC101259676)
ICDH1	0.77078	isocitrate dehydrogenase [NAD] regulatory subunit 1(ICDH1)
LOC101252622	0.770774	aspartic proteinase-like protein 2(LOC101252622)
LOC101245633	0.770341	transcription factor bHLH47(LOC101245633)
LOC101267858	0.769248	cellulose-synthase-like(LOC101267858)
LOC109119111	0.75892	uncharacterized LOC109119111(LOC109119111)
LOC101254097	0.757304	cytochrome b561 and DOMON domain-containing protein At5g47530(LOC101254097)
SlArf/Xyl1	0.755354
LOC101267358	0.752517	endochitinase 4(LOC101267358)
LOC101252390	0.752289	polygalacturonase-1 non-catalytic subunit beta-like(LOC101252390)
LOC101250358	0.750843	vacuolar-sorting receptor 6(LOC101250358)
LOC101268078	0.749212	molybdate-anion transporter(LOC101268078)
LOC101255400	0.746214	receptor-like protein kinase HERK 1(LOC101255400)
SRK2C	0.745173	SNF1-related kinase(SRK2C)
LOC101253448	0.74263	cationic amino acid transporter 1(LOC101253448)
LeZIP2	0.732788
LOC101245716	0.731987	galactan beta-1,4-galactosyltransferase GALS3(LOC101245716)
LOC101250181	0.726643	serine/threonine-protein kinase-like protein CCR4(LOC101250181)
LOC101264502	0.724963	protein indeterminate-domain 7(LOC101264502)
LOC101248957	0.724598	probably inactive leucine-rich repeat receptor-like protein kinase At5g48380(LOC101248957)
LOC101259340	0.72145	protein SENESCENCE-ASSOCIATED GENE 21, mitochondrial(LOC101259340)
LOC101267862	0.719783	UDP-arabinose 4-epimerase 1(LOC101267862)
LOC101259911	0.716268	putative cysteine-rich receptor-like protein kinase 20(LOC101259911)
GRAS4	0.715813	GRAS4(GRAS4)
LOC101251289	0.713553	GATA transcription factor 8-like(LOC101251289)
LOC101257677	0.71258	UDP-glucuronate 4-epimerase 1(LOC101257677)
LOC101256882	0.712449	probable E3 ubiquitin-protein ligase RHC2A(LOC101256882)
LOC101264896	0.712165	BAG family molecular chaperone regulator 1(LOC101264896)
LOC101253684	0.710528	peroxidase 12(LOC101253684)
LOC101250189	0.707209	uncharacterized LOC101250189(LOC101250189)
LOC101248759	0.702189	protein SAR DEFICIENT 1(LOC101248759)
LOC101265819	0.69853	endoplasmin homolog(LOC101265819)
loxD	0.69705	linoleate 13S-lipoxygenase 3-1, chloroplastic(loxD)
LOC100316879	0.696399	calcium-dependent protein kinase(LOC100316879)
LOC101249381	0.694582	ethylene response factor F.4(ERF-F4)
LOC101263199	0.690623	probable xyloglucan 6-xylosyltransferase 5(LOC101263199)
LOC101260188	0.689355	calcium-dependent protein kinase 32-like(LOC101260188)
LOC101267950	0.687196	protein ELC-like(LOC101267950)
IAA3	0.684834	IAA3 protein(IAA3)
LOC101251977	0.682421	G-type lectin S-receptor-like serine/threonine-protein kinase At4g27290(LOC101251977)
LOC101263742	0.675283	uncharacterized LOC101263742(LOC101263742)
LOC101244889	0.670924	transmembrane protein 184C(LOC101244889)
LOC101266071	0.665111	NAD(P)H:quinone oxidoreductase(LOC101266071)
LOC101258062	0.660513	uncharacterized LOC101258062(LOC101258062)
LOC101264342	0.655069	mitogen-activated protein kinase kinase kinase 1-like(LOC101264342)
LOC101251823	0.649887	calcium-binding protein KRP1(LOC101251823)
LOC101262884	0.647373	uncharacterized LOC101262884(LOC101262884)
LOC101256083	0.646942	uncharacterized LOC101256083(LOC101256083)
LOC101249663	0.638244	trifunctional UDP-glucose 4,6-dehydratase/UDP-4-keto-6-deoxy-D-glucose 3,5-epimerase/UDP-4-keto-L-rhamnose-reductase RHM1(LOC101249663)
mek1	0.634164	MAP kinase kinase(mek1)
LOC101263877	0.629627	heavy metal-associated isoprenylated plant protein 39(LOC101263877)
LOC101255642	0.628403	protein trichome birefringence(LOC101255642)
LOC101243886	0.626477	uncharacterized LOC101243886(LOC101243886)
LOC101261669	0.625778	uncharacterized LOC101261669(LOC101261669)
LOC101245843	0.625219	putative phospholipid-transporting ATPase 9(LOC101245843)
WRKY3	0.625202	WRKY transcription factor 3(WRKY3)
LOC104649423	0.618278	protein ENHANCED DISEASE RESISTANCE 4(LOC104649423)
LOC101248717	0.61759	protein SRC2 homolog(LOC101248717)
pip1	0.607506	phytophthora-inhibited protease 1(pip1)
LOC101245612	0.599719	probable alpha,alpha-trehalose-phosphate synthase [UDP-forming] 7(LOC101245612)
LOC101261424	0.598141	probably inactive leucine-rich repeat receptor-like protein kinase At5g48380(LOC101261424)
LOC543627	0.59613	PSTVd RNA-binding protein Virp1d(LOC543627)
LOC101259125	0.595409	probable metal-nicotianamine transporter YSL7(LOC101259125)
LOC101258980	0.593552	stress-associated protein 6(LOC101258980)
Cel3	0.592437	endo-1,4-beta-glucanase(Cel3)
LOC101246381	0.591228	pathogenesis-related protein STH-2-like(LOC101246381)
LOC101262227	0.58878	benzyl alcohol O-benzoyltransferase(LOC101262227)
LOC101251542	0.586392	uncharacterized LOC101251542(LOC101251542)
LOC101250314	0.583088	galacturonosyltransferase 8(LOC101250314)
LOC101258870	0.574677	tetraspanin-8-like protein(LOC101258870)
LOC101266520	0.574649	disease resistance protein Cf-2.2-like(LOC101266520)
LOC101253598	0.571687	putative wall-associated receptor kinase-like 16(LOC101253598)
LOC101249747	0.553238	cellulose synthase-like protein D3(LOC101249747)
CEVI-1	0.538924	peroxidase(CEVI-1)
LOC543758	0.537048	wound-induced protein WIN1-like(LOC543758)
LOC101249309	0.533891	ethylene response factor F.1(ERF36)
Wfi1	0.531486	whitefly-induced gp91-phox(Wfi1)
LOC101262737	0.529125	uncharacterized LOC101262737(LOC101262737)
LOC101259138	0.528939	calcium-binding allergen Ole e 8(LOC101259138)
LOC101257678	0.509679	protein WEAK CHLOROPLAST MOVEMENT UNDER BLUE LIGHT 1(LOC101257678)
LOC101265853	0.495264	probable glutathione S-transferase(LOC101265853)
ME2	0.469987	cytosolic NADP-malic enzyme(ME2)
LOC101246976	0.469461	arabinogalactan protein 14(LOC101246976)
LOC101264391	0.465989	putative receptor-like protein kinase At4g00960(LOC101264391)
LOC101248382	0.435771	cellulose synthase A catalytic subunit 2 [UDP-forming](LOC101248382)
SlWRKY33A	0.432223
LOC101249208	0.430759	ABC transporter C family member 9(ABCC9)
LOC101252196	0.414384	putative 1-phosphatidylinositol-3-phosphate 5-kinase FAB1D(LOC101252196)

## Sheet: Foglio2
From	Gene Name
101251417	long-chain-alcohol oxidase FAO2-like(LOC101251417)
101253793	pollen proteins Ole e I-like(LOC101253793)
101257192	thiamine thiazole synthase, chloroplastic(LOC101257192)
101247831	F-box-kelch-repeat protein At1g51550(LOC101247831)
101244165	probable 6-phosphogluconolactonase 4, chloroplastic(LOC101244165)
101249859	late embryogenesis abundant protein 31-like(LOC101249859)
101264616	kirola(LOC101264616)
101263489	zinc finger CCCH domain-containing protein 20(LOC101263489)
101252059	seed biotin-containing protein SBP65-like(LOC101252059)
101255845	uncharacterized LOC101255845(LOC101255845)
101247540	B-box domain protein 30(LOC101247540)
101252979	succinate dehydrogenase [ubiquinone] iron-sulfur subunit 3, mitochondrial-like(LOC101252979)
101250714	alcohol oxidase(LOC101250714)
101266086	probable cysteine protease RD19D(LOC101266086)
778362	uncharacterized LOC778362(LOC778362)
101259407	oleosin 5-like(LOC101259407)
101266885	ACT domain-containing protein ACR1(LOC101266885)
101259641	dof zinc finger protein DOF2.1(LOC101259641)
101259487	embryogenic cell protein 40(LOC101259487)
101256890	uncharacterized LOC101256890(LOC101256890)
101245520	phototropic-responsive NPH3 family protein(LOC101245520)
101266928	kirola-like(LOC101266928)
101249727	nodulin-related protein 1(LOC101249727)
101248477	transcription factor bHLH143-like(LOC101248477)
101244831	sterol side chain reductase 2(SSR2)
104648015	zinc finger protein ZAT5-like(LOC104648015)
101245886	protein ECERIFERUM 26-like(LOC101245886)
101251154	probable aquaporin TIP3-2-like(LOC101251154)
101258347	isoflavone 2'-hydroxylase(LOC101258347)
101255907	non-specific lipid-transfer protein 1-like(LOC101255907)
112941739	small nucleolar RNA U3(LOC112941739)
101260999	uncharacterized LOC101260999(LOC101260999)
101268115	uncharacterized LOC101268115(LOC101268115)
101245952	protein NRT1- PTR FAMILY 3.1-like(LOC101245952)
101264952	uncharacterized LOC101264952(LOC101264952)
101249100	zinc finger CCCH domain-containing protein 2(LOC101249100)
101248133	uncharacterized LOC101248133(LOC101248133)
104649647	uncharacterized LOC104649647(LOC104649647)
101245781	kirola-like(LOC101245781)
100736525	heat shock protein binding protein(LOC100736525)
101262661	homeobox-leucine zipper protein ATHB-12(LOC101262661)
101260242	11-beta-hydroxysteroid dehydrogenase-like 5(LOC101260242)
101245668	xyloglucan endotransglucosylase-hydrolase protein 24-like(LOC101245668)
101259617	UDP-glycosyltransferase 76B1-like(LOC101259617)
101249257	phosphoenolpyruvate carboxylase kinase 2(LOC101249257)
101262903	aspartic protease inhibitor 1(LOC101262903)
101246780	O-fucosyltransferase family protein(LOC101246780)
101257677	UDP-glucuronate 4-epimerase 1(LOC101257677)
109119044	uncharacterized LOC109119044(LOC109119044)
101254600	uncharacterized LOC101254600(LOC101254600)
101262912	serine decarboxylase(LOC101262912)
101244471	flavonol synthase-flavanone 3-hydroxylase(LOC101244471)
101244593	probable 2-oxoglutarate-dependent dioxygenase AOP1(LOC101244593)
101250514	probable aquaporin TIP3-2(LOC101250514)
101266326	kirola-like(LOC101266326)
101266204	NDR1-HIN1-like protein 13(LOC101266204)
101268869	alpha-beta hydrolase family protein(LOC101268869)
101267816	uncharacterized LOC101267816(LOC101267816)
100037737	chloroplast threonine deaminase 1 precursor(LOC100037737)
101267939	transcription factor MYC2-like(LOC101267939)
101254394	zinc finger protein ZAT1(LOC101254394)
101267256	geraniol 8-hydroxylase-like(LOC101267256)
101266607	stearoyl-[acyl-carrier-protein] 9-desaturase, chloroplastic(LOC101266607)
101245049	uncharacterized LOC101245049(LOC101245049)
101256127	glycine-rich cell wall structural protein(LOC101256127)
101263785	uncharacterized LOC101263785(LOC101263785)
101263263	uncharacterized LOC101263263(LOC101263263)
101247655	uncharacterized LOC101247655(LOC101247655)
101262858	3-ketoacyl-CoA synthase 20-like(LOC101262858)
101268314	calvin cycle protein CP12-1, chloroplastic(LOC101268314)
101255307	uncharacterized LOC101255307(LOC101255307)
101252153	uncharacterized LOC101252153(LOC101252153)
101256871	uncharacterized LOC101256871(LOC101256871)
112941003	U2 spliceosomal RNA(LOC112941003)
101257603	FAM10 family protein At4g22670-like(LOC101257603)
101266545	uncharacterized LOC101266545(LOC101266545)
101263398	oleosin 18.2 kDa(LOC101263398)
101268729	alanine--glyoxylate aminotransferase 2 homolog 2, mitochondrial(LOC101268729)
101264088	DNA damage-repair-toleration protein DRT100(LOC101264088)
101266025	gibberellin-regulated family protein(LOC101266025)
100736441	BURP domain-containing protein(LOC100736441)
101250804	uncharacterized LOC101250804(LOC101250804)
544002	2-oxoglutarate-dependent dioxygenase 2(gad2)
544001	uncharacterized LOC544001(LOC544001)
101262623	uncharacterized LOC101262623(LOC101262623)
CZFP1	C2H2-type zinc finger protein(CZFP1)
CAB5	chlorophyll a-b binding protein 5, chloroplastic(CAB5)
CUAO	amine oxidase, copper containing(cuAO)
SSTLE1	sesquiterpene synthase 1(SSTLE1)
CELLULASE	endo-1,4-beta-glucanase precursor(cellulase)
U1.7	U1 small nuclear RNA(U1.7)
SNF4	SNF4 protein(SNF4)
SAM1	S-adenosyl-L-methionine synthetase(SAM1)
SAP9	stress-associated protein 9(SAP9)
ARG2	arginase 2(ARG2)
THIC	thiamine biosynthesis protein ThiC(THIC)
VICILIN	vicilin(vicilin)
NAOD	N2-acetylornithine deacetylase(NAOD)

## Sheet: Foglio3
down 24h cs,es, new	log2FC	up 24h cs,es, new	log2FC		up 5h cs,es, new			down 5h cs,es, new
LOC544001	-3.64903	LOC101266218	7.16997		gene_ID	log2FoldChange		gene_ID	log2FoldChange
LOC101260999	-3.02281	LOC101249587	6.87529		LOC109121229	8.85929		LOC101258512	-6.44836
LOC104649647	-2.44588	LOC101266845	6.68851		LOC112941671	6.76922		LOC101268463	-2.11083
LOC101244593	-2.14338	LOC104648859	6.54702		LOC109120735	6.54728		LOC101257929	-1.13662
LOC101263263	-2.08097	LOC101257513	6.07983		LOC112941563	6.42229		LOC101245417	-1.09758
LOC101245781	-1.95118	LOC101253729	6.04186		LOC109119044	3.23613		LOC101259487	-1.06764
ARG2	-1.92469	LOC101247261	6.00399		LOC112941747	2.97457		LOC101244865	-1.00983
LOC101246190	-1.90282	LOC101263736	3.64261		LOC112941745	2.95266		LE25	-0.728463
LOC112941739	-1.84621	LOC101245329	2.63434		LOC101261478	2.54264		LOC101262125	-0.699315
LOC101266326	-1.83193	EREB	2.49671		LOC778308	2.40332		LOC101253674	-0.646995
LOC101259407	-1.72418	LOC101253852	2.39333		LOC101252269	2.26566		LOC100750252	-0.624395
LOC101249100	-1.6372	LOC101263985	2.33584		LOC101253852	2.04504		JA2L	-0.603015
ARPI	-1.43062	PR1b1	2.32618		LOC101266119	2.02922		SNF4	-0.571839
LOC101245049	-1.31601	LOC101255470	2.25753		LOC112941696	2.00819		LOC101262640	-0.556811
LOC101255907	-1.29603	P4	2.24198		LOC112941739	1.91258		LOC101247373	-0.551631
LOC101256871	-1.17112	LOC101249733	2.08032		Rcr3	1.78206		LOC101259390	-0.516307
LOC101254600	-1.13202	LOC543986	2.07617		LOC101253257	1.73412		CrtR-b1	-0.425694
LOC101266086	-1.11987	LOC104644334	2.07519		LOC101244399	1.70748
LOC101260242	-1.0805	LOC101261799	2.03873		PR-5	1.69982
LOC101252979	-1.05201	LOC778308	2.02821		LOC101255823	1.66846
EXPA5	-1.02384	LOC101261220	1.99063		LOC112940846	1.5728
vicilin	-1.01731	LOC104644839	1.96812		LOC101256719	1.52466
SSTLE1	-0.989768	LOC101266119	1.95987		LOC101244300	1.51287
LOC101257603	-0.962075	LOC109120148	1.88606		LOC112940453	1.47812
LOC101250714	-0.932131	LOC101265539	1.86119		LOC109120148	1.39225
LOC101253793	-0.925584	Q`b	1.84067		LOC101264085	1.31523
LOC101268115	-0.91803	LOC104644305	1.77562		LOC101244537	1.31449
LOC101252059	-0.900191	LOC101268684	1.71697		LOC101266293	1.31031
cellulase	-0.891452	LOC112940954	1.71207		LOC101266545	1.27436
LOC101267939	-0.884433	LOC104644838	1.68358		LOC104644839	1.26311
LOC101244831	-0.879356	LOC104645921	1.68344		LOC101250479	1.21632
LOC101256890	-0.865997	LOC101259125	1.61051		LOC101244177	1.18732
LOC101266545	-0.859767	LOC101244399	1.52164		LOC101267231	1.1646
LOC101264088	-0.822322	LOC104644271	1.45527		LOC104645921	1.15984
LOC101249859	-0.800885	LOC101256116	1.43154		NR	1.09388
LOC544002	-0.799508	P69B	1.42219		LOC101266718	1.08748
LOC104648015	-0.793208	ACO4	1.41772		pip1	1.05516
NAOD	-0.774877	LOC101259743	1.34963		P69B	1.01543
LOC101245952	-0.731708	LOC101246245	1.3308		LOC101252072	0.973189
LOC101264616	-0.72448	pip1	1.31113		LOC101254918	0.88959
LOC101266928	-0.701748	LOC101255650	1.30753		LOC101252373	0.884282
LOC101256127	-0.69569	LOC101253788	1.30176		LOC112940205	0.855963
LOC101259487	-0.69447	BiP/grp78	1.27807		LOC101262227	0.847497
LOC101250804	-0.684102	LOC101262614	1.26912		LOC101266520	0.777358
LOC101254394	-0.680556	LOC104645857	1.24122		LOC101259125	0.769316
LOC101267256	-0.672383	LOC101262304	1.22003
LOC101262903	-0.669768	LOC101250479	1.21562
LOC101268314	-0.667425	LOC101256687	1.20516
LOC100736525	-0.657109	LOC101257783	1.20123
LOC101248133	-0.65644	LOC101244177	1.18796
LOC101244471	-0.654502	PT3	1.14999
LOC101255307	-0.649362	LOC101261791	1.13774
U1,7	-0.64887	LOC101252465	1.10728
CAB5	-0.648653	LOC101266657	1.07939
LOC101263398	-0.641937	LOC101255823	1.06722
LOC101266025	-0.636438	ACO1	1.05159
LOC101252153	-0.631277	LOC101247301	1.03188
SNF4	-0.622438	LOC101268828	1.03175
LOC101251417	-0.622229	LOC101266718	0.994591
LOC101255845	-0.615585	LOC101253128	0.988466
LOC101268729	-0.610344	LOC101261342	0.988174
LOC101247831	-0.602544	LOC101247016	0.978589
LOC101247540	-0.595932	LOC101248769	0.975665
LOC778362	-0.591024	LOC101268010	0.966396
LOC101266885	-0.585529	LOC101258466	0.947529
CZFP1	-0.578845	LOC101246680	0.946033
LOC100037737	-0.569076	LOC101265819	0.934854
LOC101245668	-0.56792	LOC101251005	0.93273
LOC112941003	-0.565848	LOC101259222	0.923674
LOC101250514	-0.552098	LOC101266520	0.919746
LOC101248477	-0.550367	PR-P2	0.904724
LOC101259641	-0.533546	LOC101256570	0.901476
LOC101262912	-0.518174	LOC101266670	0.891227
LOC101247909	-0.509374	LOC109118703	0.88659
LOC101259617	-0.508189	LOC101246519	0.884586
LOC101266204	-0.508042	LOC101256719	0.882886
LOC101249257	-0.506131	LOC101255316	0.875248
LOC101264952	-0.498745	LOC101265430	0.871792
LOC101244165	-0.490359	LOC101262225	0.833385
LOC101262623	-0.484792	LOC101243709	0.824604
LOC101267816	-0.484492	Wiv-1	0.822323
LOC101247655	-0.484489	WRKY81	0.814299
LOC101266607	-0.476528	LOC101265369	0.80102
cuAO	-0.471505	LOC101248738	0.800972
LOC101251154	-0.466179	LOC101257981	0.79766
LOC101245520	-0.465398	LOC104648396	0.794332
THIC	-0.445838	LOC100316872	0.775945
SAM1	-0.443406	LOC101247515	0.774213
LOC101263489	-0.443203	LOC101265038	0.770789
LOC101258347	-0.434388	LOC101267358	0.76612
LOC101257192	-0.430186	LOC101265955	0.749778
LOC101268869	-0.420897	LOC101266879	0.745457
LOC101245886	-0.391122	LOC101249262	0.73859
LOC101249727	-0.384238	LOC101250588	0.716917
SAP9	-0.37516	LOC101267468	0.713508
LOC101262661	-0.346049	LOC101249743	0.708148
LOC101246780	-0.326052	LOC101250259	0.707389
LOC100736441	-0.321272	LOC101263872	0.697304
LOC101262858	-0.314431	LOC100316900	0.684211
LOC101257677	-0.295351	WRKYIId-4	0.671623
		LOC101246027	0.65854
		LOC101254423	0.652945
		CNGC15	0.651821
		LOC101253578	0.649986
		LOC101267943	0.647789
		LOC101252571	0.644262
		LOC101263679	0.631043
		LOC101258621	0.627288
		LOC101248602	0.627173
		LOC100316887	0.623464
		LOC101263797	0.621599
		LOC101256921	0.591834
		LOC101266188	0.591167
		LOC101249163	0.589145
		LOC101250536	0.58472
		CHLN	0.582303
		LOC101243926	0.577577
		PT1	0.554476
		LOC101250219	0.538605
		LeAMT1;1	0.532722
		LOC101266750	0.526122
		ME2	0.513741
		LOC101259548	0.503821
		LOC101264419	0.50172
		mek1	0.493402
		LOC101246381	0.48702
		LOC101264781	0.480052
		LOC101258062	0.478245
		LOC101263877	0.456382
		LOC101246478	0.448102
		cat1	0.445736
		LOC101249208	0.438908
		LOC101243702	0.425532
		CNX61,0	0.419846
		LOC101263156	0.412683
