# Supplementary material for: Antioxidant activity and comparative RNA‐seq analysis support mitigating effects of an algae‐based biostimulant on drought stress in tomato plants
Source: Physiol Plant. 2024 Dec 20;176(6):e70007. doi: 10.1111/ppl.70007 (PMC11659800; doi:10.1111/ppl.70007)
Supplement: Supplementary file 5 — Table S3. GO enrichments in optimal conditions. [file PPL-176-e70007-s001.xlsx]

## Sheet: SHINYGO enrichment
Genes incremented by Eranthis at 5h (clusters 8, 18, 26, 28, 37) - shinyGO 0.8 - 72 enrich
Pathway	Fold Enrichment	Enrichment FDR	nGenes	Pathway Genes	Genes	URL
GO:2000012 regulation of auxin polar transport	63.0568	0.04	2	4	101262545 101249490	http://amigo.geneontology.org/amigo/term/GO:2000012
GO:0080036 regulation of cytokinin-activated signaling pathway	42.0379	0.04	2	6	101245770 101249490	http://amigo.geneontology.org/amigo/term/GO:0080036
GO:0080037 negative regulation of cytokinin-activated signaling pathway	42.0379	0.04	2	6	101245770 101249490	http://amigo.geneontology.org/amigo/term/GO:0080037
GO:0031234 extrinsic component of cytoplasmic side of plasma membrane	28.0252	0.06	2	9	543701 101260574	http://amigo.geneontology.org/amigo/term/GO:0031234
GO:0019897 extrinsic component of plasma membrane	25.2227	0.06	2	10	543701 101260574	http://amigo.geneontology.org/amigo/term/GO:0019897
GO:0043455 regulation of secondary metabolic process	22.9297	0.07	2	11	101251569 101245770	http://amigo.geneontology.org/amigo/term/GO:0043455
GO:0009898 cytoplasmic side of plasma membrane	22.9297	0.07	2	11	543701 101260574	http://amigo.geneontology.org/amigo/term/GO:0009898
GO:0030894 replisome	22.9297	0.07	2	11	101246334 101258292	http://amigo.geneontology.org/amigo/term/GO:0030894
GO:0009926 auxin polar transport	22.2553	0.04	3	17	101262545 101249490 101260574	http://amigo.geneontology.org/amigo/term/GO:0009926
GO:0009065 glutamine family amino acid catabolic process	21.0189	0.08	2	12	101268445 101259235	http://amigo.geneontology.org/amigo/term/GO:0009065
GO:0030544 Hsp70 protein binding	19.4021	0.09	2	13	101246562 101259708	http://amigo.geneontology.org/amigo/term/GO:0030544
GO:0016143 S-glycoside metabolic process	18.0162	0.1	2	14	101250559 101268109	http://amigo.geneontology.org/amigo/term/GO:0016143
GO:0019757 glycosinolate metabolic process	18.0162	0.1	2	14	101250559 101268109	http://amigo.geneontology.org/amigo/term/GO:0019757
GO:0019760 glucosinolate metabolic process	18.0162	0.1	2	14	101250559 101268109	http://amigo.geneontology.org/amigo/term/GO:0019760
GO:0006536 glutamate metabolic process	18.0162	0.1	2	14	101268445 101259235	http://amigo.geneontology.org/amigo/term/GO:0006536
GO:0098562 cytoplasmic side of membrane	16.8151	0.1	2	15	543701 101260574	http://amigo.geneontology.org/amigo/term/GO:0098562
GO:0006004 fucose metabolic process	15.1336	0.04	3	25	101260866 101249703 101254314	http://amigo.geneontology.org/amigo/term/GO:0006004
GO:0004864 protein phosphatase inhibitor activity	15.1336	0.04	3	25	101248483 101258963 101245998	http://amigo.geneontology.org/amigo/term/GO:0004864
GO:0031072 heat shock protein binding	14.8369	0.02	4	34	101249490 101255164 101246562 101259708	http://amigo.geneontology.org/amigo/term/GO:0031072
GO:0019212 phosphatase inhibitor activity	14.5516	0.04	3	26	101248483 101258963 101245998	http://amigo.geneontology.org/amigo/term/GO:0019212
GO:0043666 regulation of phosphoprotein phosphatase activity	14.0126	0.04	3	27	101248483 101258963 101245998	http://amigo.geneontology.org/amigo/term/GO:0043666
GO:0009914 hormone transport	13.0462	0.05	3	29	101262545 101249490 101260574	http://amigo.geneontology.org/amigo/term/GO:0009914
GO:0035304 regulation of protein dephosphorylation	13.0462	0.05	3	29	101248483 101258963 101245998	http://amigo.geneontology.org/amigo/term/GO:0035304
GO:0060918 auxin transport	13.0462	0.05	3	29	101262545 101249490 101260574	http://amigo.geneontology.org/amigo/term/GO:0060918
GO:0010921 regulation of phosphatase activity	12.6114	0.05	3	30	101248483 101258963 101245998	http://amigo.geneontology.org/amigo/term/GO:0010921
GO:0035303 regulation of dephosphorylation	11.4649	0.06	3	33	101248483 101258963 101245998	http://amigo.geneontology.org/amigo/term/GO:0035303
GO:0019888 protein phosphatase regulator activity	8.0498	0.1	3	47	101248483 101258963 101245998	http://amigo.geneontology.org/amigo/term/GO:0019888
GO:0006470 protein dephosphorylation	7.20649	0.03	6	105	101248483 101258963 101245998 101254846 101247018 101256099	http://amigo.geneontology.org/amigo/term/GO:0006470
GO:0022622 root system development	7.16554	0.04	5	88	104645768 109118701 543701 101249490 101260574	http://amigo.geneontology.org/amigo/term/GO:0022622
GO:0048364 root development	7.16554	0.04	5	88	104645768 109118701 543701 101249490 101260574	http://amigo.geneontology.org/amigo/term/GO:0048364
GO:0009408 response to heat	7.08503	0.04	5	89	544282 101255164 101251569 101249490 101259708	http://amigo.geneontology.org/amigo/term/GO:0009408
Path:sly04016 MAPK signaling pathway-plant	6.70817	0.04	5	94	101245998 101255217 101255811 101258194 101258963	http://www.genome.jp/kegg-bin/show_pathway?sly04016
GO:0019748 secondary metabolic process	6.36937	0.04	5	99	101250559 101265690 101251569 101268109 101245770	http://amigo.geneontology.org/amigo/term/GO:0019748
GO:0046658 anchored component of plasma membrane	6.00541	0.09	4	84	101266218 101249973 101259605 101253732	http://amigo.geneontology.org/amigo/term/GO:0046658
GO:0009966 regulation of signal transduction	5.94875	0.05	5	106	101252609 101252907 101248483 101245770 101249490	http://amigo.geneontology.org/amigo/term/GO:0009966
GO:0023051 regulation of signaling	5.94875	0.05	5	106	101252609 101252907 101248483 101245770 101249490	http://amigo.geneontology.org/amigo/term/GO:0023051
GO:0010646 regulation of cell communication	5.89316	0.05	5	107	101252609 101252907 101248483 101245770 101249490	http://amigo.geneontology.org/amigo/term/GO:0010646
GO:0016311 dephosphorylation	4.94563	0.05	6	153	101248483 101258963 101245998 101254846 101247018 101256099	http://amigo.geneontology.org/amigo/term/GO:0016311
GO:0009266 response to temperature stimulus	4.85052	0.05	6	156	544282 101255164 101260212 101251569 101249490 101259708	http://amigo.geneontology.org/amigo/term/GO:0009266
GO:0031226 intrinsic component of plasma membrane	4.53103	0.06	6	167	101263902 101266218 101249973 101259605 101253732 101246876	http://amigo.geneontology.org/amigo/term/GO:0031226
GO:0099402 plant organ development	4.50406	0.04	7	196	104645768 109118701 101255362 543701 101249490 101260574 101249251	http://amigo.geneontology.org/amigo/term/GO:0099402
GO:0005911 cell-cell junction	4.27504	0.04	8	236	101250742 101255483 104649482 101249973 101253732 101266204 101249490 101257454	http://amigo.geneontology.org/amigo/term/GO:0005911
GO:0009506 plasmodesma	4.27504	0.04	8	236	101250742 101255483 104649482 101249973 101253732 101266204 101249490 101257454	http://amigo.geneontology.org/amigo/term/GO:0009506
GO:0030054 cell junction	4.27504	0.04	8	236	101250742 101255483 104649482 101249973 101253732 101266204 101249490 101257454	http://amigo.geneontology.org/amigo/term/GO:0030054
GO:0055044 symplast	4.27504	0.04	8	236	101250742 101255483 104649482 101249973 101253732 101266204 101249490 101257454	http://amigo.geneontology.org/amigo/term/GO:0055044
GO:0070161 anchoring junction	4.27504	0.04	8	236	101250742 101255483 104649482 101249973 101253732 101266204 101249490 101257454	http://amigo.geneontology.org/amigo/term/GO:0070161
GO:0004674 protein serine/threonine kinase activity	4.0421	0	15	468	101250261 543924 101258333 104647166 101259548 101255811 101255217 101258671 101254531 101261691 101257454 101251803 101255483 104649482 101257732	http://amigo.geneontology.org/amigo/term/GO:0004674
GO:0048583 regulation of response to stimulus	3.80242	0.1	6	199	101246334 101252609 101252907 101248483 101245770 101249490	http://amigo.geneontology.org/amigo/term/GO:0048583
GO:0005886 plasma membrane	3.30486	0	25	954	101250935 543924 101245833 101266204 101254989 101263902 104647166 101266218 101259548 101258671 101254531 104649482 101249973 101259605 101261691 101260024 101257454 101253732 101263954 104646528 101258963 543701 101249490 101260574 101246876	http://amigo.geneontology.org/amigo/term/GO:0005886
GO:0071944 cell periphery	3.18201	0	30	1189	101250935 543924 101245833 101266204 101254989 101263902 104647166 101266218 101259548 101258671 101254531 104649482 101247762 101249973 101262677 101259605 101261691 101260024 101257454 101253732 101263954 104646528 543511 101261316 101258963 543701 101249490 101260574 101246876 101264501	http://amigo.geneontology.org/amigo/term/GO:0071944
GO:0007165 signal transduction	2.89916	0.01	20	870	101245584 101250742 101250261 543924 101258333 101249460 101258963 101255811 101255217 101252609 101252907 101245998 101267464 101254517 101245319 101248483 101245770 101249490 101260574 101268751	http://amigo.geneontology.org/amigo/term/GO:0007165
GO:0023052 signaling	2.87275	0.01	20	878	101245584 101250742 101250261 543924 101258333 101249460 101258963 101255811 101255217 101252609 101252907 101245998 101267464 101254517 101245319 101248483 101245770 101249490 101260574 101268751	http://amigo.geneontology.org/amigo/term/GO:0023052
GO:0007154 cell communication	2.82535	0	22	982	101245584 101250742 101250261 543924 101258333 101249460 101258963 101255811 101255217 101252609 101252907 101245998 101267464 101254517 101249703 101245319 104647166 101248483 101245770 101249490 101260574 101268751	http://amigo.geneontology.org/amigo/term/GO:0007154
Path:sly01110 Biosynthesis of secondary metabolites	2.58077	0.04	15	733	101244246 101246151 101249633 101250559 101251042 101252433 101252440 101254910 101256649 101256682 101259235 101264432 101265690 101267103 101268445	http://www.genome.jp/kegg-bin/show_pathway?sly01110
GO:0003700 DNA-binding transcription factor activity	2.54652	0.02	21	1040	101252243 101257162 101254481 101258194 101256262 101248856 101263542 101267169 101251254 101264084 101255362 101246812 101250001 101259430 101268109 100301944 101253916 104648613 101248897 101246484 101266278	http://amigo.geneontology.org/amigo/term/GO:0003700
GO:0043565 sequence-specific DNA binding	2.38643	0.08	13	687	101264084 101252243 101245233 101257162 101264528 101253916 101252819 101258194 101256262 101263542 101246812 101268109 100301944	http://amigo.geneontology.org/amigo/term/GO:0043565
GO:0140110 transcription regulator activity	2.2694	0.04	21	1167	101252243 101257162 101254481 101258194 101256262 101248856 101263542 101267169 101251254 101264084 101255362 101246812 101250001 101259430 101268109 100301944 101253916 104648613 101248897 101246484 101266278	http://amigo.geneontology.org/amigo/term/GO:0140110
GO:0010033 response to organic substance	2.26135	0.1	13	725	101258963 101252609 101252907 101245998 101267464 101255164 101248822 101247761 101252288 101245770 101268293 101261736 101249490	http://amigo.geneontology.org/amigo/term/GO:0010033
GO:0006952 defense response	2.25203	0.1	13	728	101252609 101252907 101254517 101249212 101248822 101259430 101266326 109118687 101268109 101259548 101246761 101249973 101255161	http://amigo.geneontology.org/amigo/term/GO:0006952
GO:0042221 response to chemical	2.17879	0.06	17	984	101245833 101258963 101252609 101252907 544282 101245998 101267464 101255164 101248822 101247761 101264595 101252288 101245770 101268293 101261736 101249490 101263182	http://amigo.geneontology.org/amigo/term/GO:0042221
Path:sly01100 Metabolic pathways	2.13924	0.04	21	1238	101244246 101246151 101249633 101250559 101252433 101252440 101253022 101253180 101254910 101256222 101256649 101256682 101259235 101261758 101262540 101264432 101264501 101265690 101266084 101267103 101268445	http://www.genome.jp/kegg-bin/show_pathway?sly01100
GO:0005975 carbohydrate metabolic process	2.10423	0.1	15	899	101267103 101249633 101262540 101256649 101260024 101260866 101249703 101265512 543511 101261316 101266218 101254314 101247762 101259605 101264501	http://amigo.geneontology.org/amigo/term/GO:0005975
GO:0016773 phosphotransferase activity alcohol group as acceptor	2.03253	0.05	21	1303	101250261 543924 101258333 101255483 104647166 101259548 101255811 101255217 101258671 101262540 101254531 104649482 101256649 101261691 101257454 101251803 101253180 101257791 101267464 101257732 101246212	http://amigo.geneontology.org/amigo/term/GO:0016773
GO:0016301 kinase activity	2.01782	0.05	22	1375	101250261 543924 101258333 101255483 104647166 101256682 101259548 101255811 101255217 101258671 101262540 101254531 104649482 101256649 101261691 101257454 101251803 101253180 101257791 101267464 101257732 101246212	http://amigo.geneontology.org/amigo/term/GO:0016301
GO:0051716 cellular response to stimulus	1.99031	0.05	22	1394	101245584 101250742 101250261 543924 101258333 101246334 101249460 101258963 101255811 101255217 101252609 101252907 101245998 101267464 101255164 101254517 101245319 101248483 101245770 101249490 101260574 101268751	http://amigo.geneontology.org/amigo/term/GO:0051716
GO:0004672 protein kinase activity	1.9369	0.1	18	1172	101250261 543924 101258333 101255483 104647166 101259548 101255811 101255217 101258671 101254531 104649482 101261691 101257454 101251803 101257791 101267464 101257732 101246212	http://amigo.geneontology.org/amigo/term/GO:0004672
GO:0006796 phosphate-containing compound metabolic process	1.90875	0.04	28	1850	101258333 101255483 104647166 101248483 101258963 101256682 101259548 101255811 101255217 101258671 101262540 101254531 104649482 101245998 101256649 101261691 101257454 101251803 101250261 101254846 543924 101253180 101247018 101256099 101257791 101267464 101257732 101246212	http://amigo.geneontology.org/amigo/term/GO:0006796
GO:0006793 phosphorus metabolic process	1.89137	0.04	28	1867	101258333 101255483 104647166 101248483 101258963 101256682 101259548 101255811 101255217 101258671 101262540 101254531 104649482 101245998 101256649 101261691 101257454 101251803 101250261 101254846 543924 101253180 101247018 101256099 101257791 101267464 101257732 101246212	http://amigo.geneontology.org/amigo/term/GO:0006793
GO:0016310 phosphorylation	1.88229	0.1	20	1340	101258333 101255483 104647166 101259548 101255811 101255217 101258671 101262540 101254531 104649482 101256649 101261691 101257454 101251803 101250261 543924 101257791 101267464 101257732 101246212	http://amigo.geneontology.org/amigo/term/GO:0016310
GO:0016772 transferase activity transferring phosphorus-containing groups	1.82085	0.09	23	1593	101250261 543924 101258333 101255483 104647166 101256682 101259548 101255811 101255217 101258671 101262540 101258292 101254531 104649482 101256649 101261691 101257454 101251803 101253180 101257791 101267464 101257732 101246212	http://amigo.geneontology.org/amigo/term/GO:0016772
GO:0006950 response to stress	1.80723	0.09	23	1605	101246334 101255811 101255217 101252609 101252907 544282 101255164 101254517 101249212 101248822 101244246 101260212 101251569 101259430 101266326 109118687 101268109 101259548 101249490 101246761 101249973 101255161 101259708	http://amigo.geneontology.org/amigo/term/GO:0006950
GO:0051171 regulation of nitrogen compound metabolic process	1.71281	0.09	27	1988	101251254 101246334 101248483 101258963 101255811 101255217 101245998 101263542 101267169 101264084 101252243 101255362 101246812 101250001 101257162 101259430 101268688 101268109 100301944 101247035 101253916 104648613 101248897 101258194 101246484 101266278 101263872	http://amigo.geneontology.org/amigo/term/GO:0051171
Genes incremented by Eranthis at 24h (clusters 9, 25, 29, 43) - shinyGO 0.8 - 10 enrich
Pathway	Fold Enrichment	Enrichment FDR	nGenes	Pathway Genes	Genes	URL
GO:0006528 asparagine metabolic process	53.1722	0.09	2	7	101257275 101257877	http://amigo.geneontology.org/amigo/term/GO:0006528
GO:0062014 negative regulation of small molecule metabolic process	41.3562	0.1	2	9	101256694 101247187	http://amigo.geneontology.org/amigo/term/GO:0062014
GO:1901682 sulfur compound transmembrane transporter activity	23.2628	0.07	3	24	101253846 101248282 101249826	http://amigo.geneontology.org/amigo/term/GO:1901682
Path:sly00250 Alanine aspartate and glutamate metabolism	18.6103	0.09	3	30	101257275 101257877 101258487	http://www.genome.jp/kegg-bin/show_pathway?sly00250
GO:0008514 organic anion transmembrane transporter activity	15.0894	0.1	3	37	101253846 101249826 101249226	http://amigo.geneontology.org/amigo/term/GO:0008514
GO:0009451 RNA modification	11.6314	0	18	288	101261447 101262456 101260676 101265612 101260604 101245527 101247893 101263591 101246705 101251285 101253005 101266956 101258097 101258814 101256059 101258439 101244753 101247957	http://amigo.geneontology.org/amigo/term/GO:0009451
GO:0010038 response to metal ion	11.1106	0.09	4	67	101249950 101249226 101251255 101055529	http://amigo.geneontology.org/amigo/term/GO:0010038
GO:0140098 catalytic activity acting on RNA	3.75544	0.09	9	446	101261447 101260604 101244935 101247957 101245996 101266117 101254548 101265201 101258439	http://amigo.geneontology.org/amigo/term/GO:0140098
GO:0008270 zinc ion binding	3.37857	0.07	12	661	101262456 101260676 101265612 101247893 101263591 101251285 101253501 101249383 101258097 101265083 101258814 101256059	http://amigo.geneontology.org/amigo/term/GO:0008270
GO:0046914 transition metal ion binding	2.65638	0.07	17	1191	101262456 101262353 101260676 101265612 101249981 101264773 101247893 101263591 101245153 101263999 101251285 101253501 101249383 101258097 101265083 101258814 101256059	http://amigo.geneontology.org/amigo/term/GO:0046914
Genes mitigated by Eranthis at 5h (clusters 21, 36) - shinyGO 0.8 - 43 enrich
Pathway	Fold Enrichment	Enrichment FDR	nGenes	Pathway Genes	Genes	URL
GO:0009969 xyloglucan biosynthetic process	151.004	0.09	1	3	101260527	http://amigo.geneontology.org/amigo/term/GO:0009969
GO:0019348 dolichol metabolic process	151.004	0.09	1	3	101255206	http://amigo.geneontology.org/amigo/term/GO:0019348
GO:0044000 movement in host	151.004	0.09	1	3	101264067	http://amigo.geneontology.org/amigo/term/GO:0044000
GO:0046739 transport of virus in multicellular host	151.004	0.09	1	3	101264067	http://amigo.geneontology.org/amigo/term/GO:0046739
GO:0046794 transport of virus	151.004	0.09	1	3	101264067	http://amigo.geneontology.org/amigo/term/GO:0046794
GO:0051701 biological process involved in interaction with host	151.004	0.09	1	3	101264067	http://amigo.geneontology.org/amigo/term/GO:0051701
GO:0052126 movement in host environment	151.004	0.09	1	3	101264067	http://amigo.geneontology.org/amigo/term/GO:0052126
GO:0097502 mannosylation	151.004	0.09	1	3	101255206	http://amigo.geneontology.org/amigo/term/GO:0097502
GO:0031501 mannosyltransferase complex	151.004	0.09	1	3	101255206	http://amigo.geneontology.org/amigo/term/GO:0031501
GO:0008107 galactoside 2-alpha-L-fucosyltransferase activity	151.004	0.09	1	3	101260527	http://amigo.geneontology.org/amigo/term/GO:0008107
GO:0031127 alpha-(1/2)-fucosyltransferase activity	151.004	0.09	1	3	101260527	http://amigo.geneontology.org/amigo/term/GO:0031127
GO:0072349 modified amino acid transmembrane transporter activity	151.004	0.09	1	3	101244730	http://amigo.geneontology.org/amigo/term/GO:0072349
GO:0090482 vitamin transmembrane transporter activity	151.004	0.09	1	3	101244730	http://amigo.geneontology.org/amigo/term/GO:0090482
GO:0012511 monolayer-surrounded lipid storage body	90.6026	0.06	2	10	101258143 101245571	http://amigo.geneontology.org/amigo/term/GO:0012511
GO:0019915 lipid storage	64.7162	0.06	2	14	101258143 101245571	http://amigo.geneontology.org/amigo/term/GO:0019915
GO:0031492 nucleosomal DNA binding	45.3013	0.08	2	20	101260571 101245793	http://amigo.geneontology.org/amigo/term/GO:0031492
GO:0005811 lipid droplet	37.7511	0.09	2	24	101258143 101245571	http://amigo.geneontology.org/amigo/term/GO:0005811
GO:0031491 nucleosome binding	37.7511	0.09	2	24	101260571 101245793	http://amigo.geneontology.org/amigo/term/GO:0031491
GO:0031490 chromatin DNA binding	25.8865	0.09	2	35	101260571 101245793	http://amigo.geneontology.org/amigo/term/GO:0031490
GO:0008514 organic anion transmembrane transporter activity	24.4872	0.09	2	37	101244730 101268113	http://amigo.geneontology.org/amigo/term/GO:0008514
GO:0045330 aspartyl esterase activity	24.4872	0.09	2	37	101261269 101260795	http://amigo.geneontology.org/amigo/term/GO:0045330
GO:0051235 maintenance of location	23.8428	0.09	2	38	101258143 101245571	http://amigo.geneontology.org/amigo/term/GO:0051235
GO:0080043 quercetin 3-O-glucosyltransferase activity	23.2314	0.09	2	39	101265797 101260093	http://amigo.geneontology.org/amigo/term/GO:0080043
GO:0080044 quercetin 7-O-glucosyltransferase activity	23.2314	0.09	2	39	101265797 101260093	http://amigo.geneontology.org/amigo/term/GO:0080044
GO:0005342 organic acid transmembrane transporter activity	22.6507	0.06	3	60	101244730 101264793 101268113	http://amigo.geneontology.org/amigo/term/GO:0005342
GO:0046943 carboxylic acid transmembrane transporter activity	22.6507	0.06	3	60	101244730 101264793 101268113	http://amigo.geneontology.org/amigo/term/GO:0046943
GO:0045786 negative regulation of cell cycle	18.8755	0.09	2	48	101262675 101245735	http://amigo.geneontology.org/amigo/term/GO:0045786
GO:0045490 pectin catabolic process	18.1205	0.09	2	50	101261269 101260795	http://amigo.geneontology.org/amigo/term/GO:0045490
GO:0009247 glycolipid biosynthetic process	17.7652	0.09	2	51	101255206 101263085	http://amigo.geneontology.org/amigo/term/GO:0009247
GO:1903509 liposaccharide metabolic process	17.0948	0.09	2	53	101255206 101263085	http://amigo.geneontology.org/amigo/term/GO:1903509
GO:0006664 glycolipid metabolic process	17.0948	0.09	2	53	101255206 101263085	http://amigo.geneontology.org/amigo/term/GO:0006664
GO:0006334 nucleosome assembly	16.4732	0.09	2	55	101260571 101245793	http://amigo.geneontology.org/amigo/term/GO:0006334
GO:0042887 amide transmembrane transporter activity	16.4732	0.09	2	55	101244730 101250365	http://amigo.geneontology.org/amigo/term/GO:0042887
GO:0034728 nucleosome organization	15.8952	0.09	2	57	101260571 101245793	http://amigo.geneontology.org/amigo/term/GO:0034728
GO:1903825 organic acid transmembrane transport	15.6211	0.09	2	58	101264793 101268113	http://amigo.geneontology.org/amigo/term/GO:1903825
GO:1905039 carboxylic acid transmembrane transport	15.6211	0.09	2	58	101264793 101268113	http://amigo.geneontology.org/amigo/term/GO:1905039
GO:0016709 oxidoreductase activity acting on paired donors with incorporation or reduction of molecular oxygen NAD(P)H as one donor and incorporation of one atom of oxygen	11.6157	0.09	3	117	101248700 101245978 101256076	http://amigo.geneontology.org/amigo/term/GO:0016709
GO:0044877 protein-containing complex binding	8.6563	0.09	3	157	101260571 101245793 101258156	http://amigo.geneontology.org/amigo/term/GO:0044877
GO:0016758 hexosyltransferase activity	6.8431	0.08	5	331	101264770 101265797 101260527 101260093 101263085	http://amigo.geneontology.org/amigo/term/GO:0016758
GO:0005976 polysaccharide metabolic process	6.18448	0.09	4	293	101260527 101261269 101260795 101263360	http://amigo.geneontology.org/amigo/term/GO:0005976
GO:0016757 glycosyltransferase activity	4.69444	0.09	6	579	101264770 101265797 101260527 101260093 101263360 101263085	http://amigo.geneontology.org/amigo/term/GO:0016757
GO:0071944 cell periphery	3.04803	0.09	8	1189	101250365 101264793 101249450 104648543 101260795 101258901 101254657 101261269	http://amigo.geneontology.org/amigo/term/GO:0071944
Path:sly01100 Metabolic pathways	2.92739	0.09	8	1238	101245157 101255206 101258977 101260093 101260795 101263085 101263493 101268510	http://www.genome.jp/kegg-bin/show_pathway?sly01100
Genes mitigated by Eranthis at 24h (clusters 5,12,41) - shinyGO 0.8 - 8 enrich
Pathway	Fold Enrichment	Enrichment FDR	nGenes	Pathway Genes	Genes	URL
GO:0004675 transmembrane receptor protein serine/threonine kinase activity	15.5471	0.04	4	86	101253154 101262865 101249768 101248832	http://amigo.geneontology.org/amigo/term/GO:0004675
GO:0019199 transmembrane receptor protein kinase activity	9.90406	0.08	4	135	101253154 101262865 101249768 101248832	http://amigo.geneontology.org/amigo/term/GO:0019199
GO:0004888 transmembrane signaling receptor activity	9.34999	0.09	4	143	101253154 101262865 101249768 101248832	http://amigo.geneontology.org/amigo/term/GO:0004888
GO:0038023 signaling receptor activity	8.31498	0.07	5	201	101253154 101262865 101249768 101248832 101250478	http://amigo.geneontology.org/amigo/term/GO:0038023
GO:0060089 molecular transducer activity	7.9209	0.07	5	211	101253154 101262865 101249768 101248832 101250478	http://amigo.geneontology.org/amigo/term/GO:0060089
GO:0004674 protein serine/threonine kinase activity	4.99965	0.07	7	468	101253154 101250273 101262865 101249768 101248832 101251148 101263506	http://amigo.geneontology.org/amigo/term/GO:0004674
GO:0071944 cell periphery	3.9358	0.01	14	1189	101262267 101264697 101253154 543862 101262631 101243911 101262865 101249768 101267954 101248832 101252861 101258132 101251805 101247791	http://amigo.geneontology.org/amigo/term/GO:0071944
GO:0005886 plasma membrane	3.85418	0.04	11	954	101262267 101264697 101253154 543862 101262631 101243911 101262865 101249768 101248832 101258132 101247791	http://amigo.geneontology.org/amigo/term/GO:0005886
Genes incremented by Eranthis at 5h and 24h (Cluster 3, 4, 11, 20, 22) - shinyGO 0.8 - 15 enrichments
Pathway	Fold Enrichment	Enrichment FDR	nGenes	Pathway Genes	Genes	URL
GO:0046658 anchored component of plasma membrane	11.5132	0.02	5	84	101261650 101252269 101265131 104648156 101260248	http://amigo.geneontology.org/amigo/term/GO:0046658
GO:0031225 anchored component of membrane	10.5503	0.01	6	110	101261650 101252269 101265131 104648156 101260248 101267739	http://amigo.geneontology.org/amigo/term/GO:0031225
GO:0005874 microtubule	9.76875	0.02	5	99	101248633 101246411 101255427 101264370 101267681	http://amigo.geneontology.org/amigo/term/GO:0005874
GO:0099081 supramolecular polymer	9.38939	0.02	5	103	101248633 101246411 101255427 101264370 101267681	http://amigo.geneontology.org/amigo/term/GO:0099081
GO:0099512 supramolecular fiber	9.38939	0.02	5	103	101248633 101246411 101255427 101264370 101267681	http://amigo.geneontology.org/amigo/term/GO:0099512
GO:0099513 polymeric cytoskeletal fiber	9.38939	0.02	5	103	101248633 101246411 101255427 101264370 101267681	http://amigo.geneontology.org/amigo/term/GO:0099513
Path:sly04626 Plant-pathogen interaction	8.26587	0.03	5	117	101244669 101245711 101248708 101250508 101258272	http://www.genome.jp/kegg-bin/show_pathway?sly04626
Path:sly00940 Phenylpropanoid biosynthesis	8.14406	0.09	4	95	101249426 101255893 101261765 101266208	http://www.genome.jp/kegg-bin/show_pathway?sly00940
GO:0015630 microtubule cytoskeleton	7.43928	0.04	5	130	101248633 101246411 101255427 101264370 101267681	http://amigo.geneontology.org/amigo/term/GO:0015630
GO:0099080 supramolecular complex	7.3919	0.02	6	157	101248633 101246411 101258270 101255427 101264370 101267681	http://amigo.geneontology.org/amigo/term/GO:0099080
GO:0031226 intrinsic component of plasma membrane	5.79106	0.1	5	167	101261650 101252269 101265131 104648156 101260248	http://amigo.geneontology.org/amigo/term/GO:0031226
GO:0071944 cell periphery	4.22957	0	26	1189	101262338 101261650 101249695 101252344 101262201 101252269 101263011 778302 101252392 101257771 101265131 101255893 104648156 101260248 101256014 101258680 101248708 109121373 101267468 101258328 101258345 101258948 101249728 101265644 101243723 543637	http://amigo.geneontology.org/amigo/term/GO:0071944
GO:0005886 plasma membrane	4.05495	0	20	954	101262338 101261650 101249695 101262201 101252269 101263011 101252392 101257771 101265131 104648156 101260248 101256014 101258680 101248708 109121373 101267468 101258328 101258948 101249728 101243723	http://amigo.geneontology.org/amigo/term/GO:0005886
GO:0004674 protein serine/threonine kinase activity	3.71964	0.05	9	468	101249695 101262201 101263011 101263809 109121373 101267468 101263886 101243723 101255141	http://amigo.geneontology.org/amigo/term/GO:0004674
GO:0006468 protein phosphorylation	2.39383	0.09	15	1212	101249695 101262201 101263011 101263809 101246565 109121373 101267468 101263886 101263961 101263486 543684 101243723 101263638 101255141 101267681	http://amigo.geneontology.org/amigo/term/GO:0006468
Genes mitigated by Eranthis at 5h and 24h (Clusters 2, 32, 38, 39) - shinyGO 0.8 - 4 enrich
Pathway	Fold Enrichment	Enrichment FDR	nGenes	Pathway Genes	Genes	URL
GO:0015333 peptide:proton symporter activity	24.3659	0.09	3	27	101254689 101257261 101254912	http://amigo.geneontology.org/amigo/term/GO:0015333
GO:0016747 acyltransferase activity transferring groups other than amino-acyl groups	4.78023	0.09	8	367	101251856 101257357 101257448 101246106 101257641 101244961 101247356 100191129	http://amigo.geneontology.org/amigo/term/GO:0016747
GO:0005886 plasma membrane	3.21814	0.09	14	954	101267672 101250578 101254689 101257261 101267994 101250317 101266654 101262567 101253957 101253552 101256847 101266320 101255592 101248048	http://amigo.geneontology.org/amigo/term/GO:0005886
GO:0071944 cell periphery	2.76652	0.09	15	1189	101267672 101250578 101253481 101254689 101257261 101267994 101250317 101266654 101262567 101253957 101253552 101256847 101266320 101255592 101248048	http://amigo.geneontology.org/amigo/term/GO:0071944
Genes incremented at 5h and mitigated at 24h by Eranthis (Cluster 30, 35, 44) - shinyGO 0.8 - 107 enrich
Pathway	Fold Enrichment	Enrichment FDR	nGenes	Pathway Genes	Genes	URL
GO:1901600 strigolactone metabolic process	145.27	0.04	1	3	101266862	http://amigo.geneontology.org/amigo/term/GO:1901600
GO:1901601 strigolactone biosynthetic process	145.27	0.04	1	3	101266862	http://amigo.geneontology.org/amigo/term/GO:1901601
GO:0016972 thiol oxidase activity	145.27	0.04	1	3	101263280	http://amigo.geneontology.org/amigo/term/GO:0016972
GO:0048531 beta-1,3-galactosyltransferase activity	145.27	0.04	1	3	101247215	http://amigo.geneontology.org/amigo/term/GO:0048531
GO:0047216 inositol 3-alpha-galactosyltransferase activity	108.953	0.05	1	4	101261450	http://amigo.geneontology.org/amigo/term/GO:0047216
GO:0120029 proton export across plasma membrane	87.162	0.06	1	5	101247697	http://amigo.geneontology.org/amigo/term/GO:0120029
GO:1901336 lactone biosynthetic process	87.162	0.06	1	5	101266862	http://amigo.geneontology.org/amigo/term/GO:1901336
GO:0044613 nuclear pore central transport channel	87.162	0.06	1	5	101261285	http://amigo.geneontology.org/amigo/term/GO:0044613
GO:0016670 oxidoreductase activity acting on a sulfur group of donors oxygen as acceptor	87.162	0.06	1	5	101263280	http://amigo.geneontology.org/amigo/term/GO:0016670
GO:0008199 ferric iron binding	62.2586	0.08	1	7	101244004	http://amigo.geneontology.org/amigo/term/GO:0008199
GO:0008553 P-type proton-exporting transporter activity	48.4233	0.09	1	9	101247697	http://amigo.geneontology.org/amigo/term/GO:0008553
GO:0045330 aspartyl esterase activity	47.1146	0	4	37	101253120 101261266 101244375 101244677	http://amigo.geneontology.org/amigo/term/GO:0045330
GO:0045490 pectin catabolic process	43.581	0	5	50	101244375 101253120 101261266 101260096 101244677	http://amigo.geneontology.org/amigo/term/GO:0045490
GO:0016106 sesquiterpenoid biosynthetic process	43.581	0.1	1	10	101266862	http://amigo.geneontology.org/amigo/term/GO:0016106
GO:0035250 UDP-galactosyltransferase activity	43.581	0.1	1	10	101261450	http://amigo.geneontology.org/amigo/term/GO:0035250
GO:0051787 misfolded protein binding	43.581	0.1	1	10	101255185	http://amigo.geneontology.org/amigo/term/GO:0051787
GO:0016722 oxidoreductase activity acting on metal ions	42.1752	0	3	31	101251411 101263934 101266911	http://amigo.geneontology.org/amigo/term/GO:0016722
GO:1901334 lactone metabolic process	39.6191	0.1	1	11	101266862	http://amigo.geneontology.org/amigo/term/GO:1901334
GO:0003993 acid phosphatase activity	38.4538	0	3	34	101244004 101255806 101264463	http://amigo.geneontology.org/amigo/term/GO:0003993
GO:0046910 pectinesterase inhibitor activity	37.3552	0	3	35	101253120 101261266 101244677	http://amigo.geneontology.org/amigo/term/GO:0046910
Path:sly00040 Pentose and glucuronate interconversions	34.1812	0	4	51	101244677 101253120 101260096 101261266	http://www.genome.jp/kegg-bin/show_pathway?sly00040
Path:sly00053 Ascorbate and aldarate metabolism	33.5239	0	3	39	101251411 101263934 101266911	http://www.genome.jp/kegg-bin/show_pathway?sly00053
GO:0008378 galactosyltransferase activity	33.5239	0.02	2	26	101261450 101247215	http://amigo.geneontology.org/amigo/term/GO:0008378
GO:0006885 regulation of pH	31.1293	0.02	2	28	101263736 101247697	http://amigo.geneontology.org/amigo/term/GO:0006885
GO:0010393 galacturonan metabolic process	28.7347	0	6	91	101244375 101253120 101261266 101260096 101247215 101244677	http://amigo.geneontology.org/amigo/term/GO:0010393
GO:0045488 pectin metabolic process	28.7347	0	6	91	101244375 101253120 101261266 101260096 101247215 101244677	http://amigo.geneontology.org/amigo/term/GO:0045488
GO:0031098 stress-activated protein kinase signaling cascade	27.8177	0	3	47	101266471 101249831 101258387	http://amigo.geneontology.org/amigo/term/GO:0031098
GO:0055067 monovalent inorganic cation homeostasis	24.9034	0.03	2	35	101263736 101247697	http://amigo.geneontology.org/amigo/term/GO:0055067
GO:0032147 activation of protein kinase activity	22.1598	0.01	3	59	101266471 101249831 101258387	http://amigo.geneontology.org/amigo/term/GO:0032147
GO:0030599 pectinesterase activity	21.259	0	4	82	101253120 101261266 101244375 101244677	http://amigo.geneontology.org/amigo/term/GO:0030599
GO:0000272 polysaccharide catabolic process	20.365	0	5	107	101244375 101253120 101261266 101260096 101244677	http://amigo.geneontology.org/amigo/term/GO:0000272
GO:0042545 cell wall modification	20.2702	0	4	86	101253120 101261266 101244375 101244677	http://amigo.geneontology.org/amigo/term/GO:0042545
GO:0045860 positive regulation of protein kinase activity	20.1143	0.01	3	65	101266471 101249831 101258387	http://amigo.geneontology.org/amigo/term/GO:0045860
GO:0033674 positive regulation of kinase activity	19.8096	0.01	3	66	101266471 101249831 101258387	http://amigo.geneontology.org/amigo/term/GO:0033674
GO:0001934 positive regulation of protein phosphorylation	19.2269	0.01	3	68	101266471 101249831 101258387	http://amigo.geneontology.org/amigo/term/GO:0001934
GO:0010562 positive regulation of phosphorus metabolic process	18.9483	0.01	3	69	101266471 101249831 101258387	http://amigo.geneontology.org/amigo/term/GO:0010562
GO:0042327 positive regulation of phosphorylation	18.9483	0.01	3	69	101266471 101249831 101258387	http://amigo.geneontology.org/amigo/term/GO:0042327
GO:0045937 positive regulation of phosphate metabolic process	18.9483	0.01	3	69	101266471 101249831 101258387	http://amigo.geneontology.org/amigo/term/GO:0045937
GO:0051347 positive regulation of transferase activity	17.4324	0.01	3	75	101266471 101249831 101258387	http://amigo.geneontology.org/amigo/term/GO:0051347
GO:0009505 plant-type cell wall	16.5498	0.01	3	79	101251411 101263934 101266911	http://amigo.geneontology.org/amigo/term/GO:0009505
GO:0005618 cell wall	15.4856	0	7	197	101251411 101263934 101266911 101253120 101261266 101244375 101244677	http://amigo.geneontology.org/amigo/term/GO:0005618
GO:0031401 positive regulation of protein modification process	15.3815	0.01	3	85	101266471 101249831 101258387	http://amigo.geneontology.org/amigo/term/GO:0031401
GO:0015295 solute:proton symporter activity	15.2916	0.05	2	57	104644300 101245241	http://amigo.geneontology.org/amigo/term/GO:0015295
GO:0005507 copper ion binding	15.2027	0.01	3	86	101251411 101263934 101266911	http://amigo.geneontology.org/amigo/term/GO:0005507
GO:0030312 external encapsulating structure	15.1775	0	7	201	101251411 101263934 101266911 101253120 101261266 101244375 101244677	http://amigo.geneontology.org/amigo/term/GO:0030312
GO:0015294 solute:cation symporter activity	14.527	0.05	2	60	104644300 101245241	http://amigo.geneontology.org/amigo/term/GO:0015294
GO:0015293 symporter activity	13.0093	0.06	2	67	104644300 101245241	http://amigo.geneontology.org/amigo/term/GO:0015293
Path:sly04144 Endocytosis	12.9449	0.02	3	101	101250563 101254361 101255185	http://www.genome.jp/kegg-bin/show_pathway?sly04144
GO:0043085 positive regulation of catalytic activity	12.5714	0.02	3	104	101266471 101249831 101258387	http://amigo.geneontology.org/amigo/term/GO:0043085
GO:0044093 positive regulation of molecular function	12.219	0.02	3	107	101266471 101249831 101258387	http://amigo.geneontology.org/amigo/term/GO:0044093
GO:0045859 regulation of protein kinase activity	11.9948	0.02	3	109	101266471 101249831 101258387	http://amigo.geneontology.org/amigo/term/GO:0045859
GO:0043549 regulation of kinase activity	11.7787	0.02	3	111	101266471 101249831 101258387	http://amigo.geneontology.org/amigo/term/GO:0043549
GO:0016052 carbohydrate catabolic process	11.5294	0	5	189	101244375 101253120 101261266 101260096 101244677	http://amigo.geneontology.org/amigo/term/GO:0016052
GO:0051338 regulation of transferase activity	10.8052	0.02	3	121	101266471 101249831 101258387	http://amigo.geneontology.org/amigo/term/GO:0051338
GO:0032270 positive regulation of cellular protein metabolic process	10.7166	0.02	3	122	101266471 101249831 101258387	http://amigo.geneontology.org/amigo/term/GO:0032270
GO:0051247 positive regulation of protein metabolic process	10.3764	0.03	3	126	101266471 101249831 101258387	http://amigo.geneontology.org/amigo/term/GO:0051247
GO:0052689 carboxylic ester hydrolase activity	10.315	0.01	4	169	101253120 101261266 101244375 101244677	http://amigo.geneontology.org/amigo/term/GO:0052689
GO:0001932 regulation of protein phosphorylation	10.2143	0.03	3	128	101266471 101249831 101258387	http://amigo.geneontology.org/amigo/term/GO:0001932
GO:0042325 regulation of phosphorylation	10.0572	0.03	3	130	101266471 101249831 101258387	http://amigo.geneontology.org/amigo/term/GO:0042325
GO:0022622 root system development	9.90478	0.09	2	88	101266631 101252177	http://amigo.geneontology.org/amigo/term/GO:0022622
GO:0048364 root development	9.90478	0.09	2	88	101266631 101252177	http://amigo.geneontology.org/amigo/term/GO:0048364
GO:0009408 response to heat	9.79349	0.09	2	89	101255185 101261450	http://amigo.geneontology.org/amigo/term/GO:0009408
GO:0055080 cation homeostasis	9.17495	0.09	2	95	101263736 101247697	http://amigo.geneontology.org/amigo/term/GO:0055080
Path:sly00940 Phenylpropanoid biosynthesis	9.17495	0.09	2	95	101247048 101253032	http://www.genome.jp/kegg-bin/show_pathway?sly00940
GO:0098771 inorganic ion homeostasis	9.07938	0.09	2	96	101263736 101247697	http://amigo.geneontology.org/amigo/term/GO:0098771
GO:0005976 polysaccharide metabolic process	8.92444	0	6	293	101244375 101253120 101261266 101260096 101247215 101244677	http://amigo.geneontology.org/amigo/term/GO:0005976
GO:0050801 ion homeostasis	8.30115	0.1	2	105	101263736 101247697	http://amigo.geneontology.org/amigo/term/GO:0050801
GO:0061630 ubiquitin protein ligase activity	8.02105	0.04	3	163	101264159 101266631 101259049	http://amigo.geneontology.org/amigo/term/GO:0061630
GO:0019220 regulation of phosphate metabolic process	7.97214	0.04	3	164	101266471 101249831 101258387	http://amigo.geneontology.org/amigo/term/GO:0019220
GO:0051174 regulation of phosphorus metabolic process	7.97214	0.04	3	164	101266471 101249831 101258387	http://amigo.geneontology.org/amigo/term/GO:0051174
GO:0061659 ubiquitin-like protein ligase activity	7.97214	0.04	3	164	101264159 101266631 101259049	http://amigo.geneontology.org/amigo/term/GO:0061659
GO:0005911 cell-cell junction	7.38661	0.02	4	236	101251411 101263934 101266911 101250563	http://amigo.geneontology.org/amigo/term/GO:0005911
GO:0009506 plasmodesma	7.38661	0.02	4	236	101251411 101263934 101266911 101250563	http://amigo.geneontology.org/amigo/term/GO:0009506
GO:0030054 cell junction	7.38661	0.02	4	236	101251411 101263934 101266911 101250563	http://amigo.geneontology.org/amigo/term/GO:0030054
GO:0055044 symplast	7.38661	0.02	4	236	101251411 101263934 101266911 101250563	http://amigo.geneontology.org/amigo/term/GO:0055044
GO:0070161 anchoring junction	7.38661	0.02	4	236	101251411 101263934 101266911 101250563	http://amigo.geneontology.org/amigo/term/GO:0070161
GO:0031399 regulation of protein modification process	7.30408	0.05	3	179	101266471 101249831 101258387	http://amigo.geneontology.org/amigo/term/GO:0031399
GO:0071555 cell wall organization	7.0292	0.02	4	248	101253120 101261266 101244375 101244677	http://amigo.geneontology.org/amigo/term/GO:0071555
GO:0015078 proton transmembrane transporter activity	6.73933	0.06	3	194	104644300 101247697 101245241	http://amigo.geneontology.org/amigo/term/GO:0015078
GO:0045229 external encapsulating structure organization	6.62829	0.03	4	263	101253120 101261266 101244375 101244677	http://amigo.geneontology.org/amigo/term/GO:0045229
GO:0004857 enzyme inhibitor activity	6.50463	0.06	3	201	101253120 101261266 101244677	http://amigo.geneontology.org/amigo/term/GO:0004857
GO:0071554 cell wall organization or biogenesis	6.20812	0.02	5	351	101253120 101261266 101247215 101244375 101244677	http://amigo.geneontology.org/amigo/term/GO:0071554
GO:0022853 active ion transmembrane transporter activity	5.88933	0.08	3	222	104644300 101247697 101245241	http://amigo.geneontology.org/amigo/term/GO:0022853
GO:0004842 ubiquitin-protein transferase activity	5.56946	0.04	4	313	101264159 101266631 101259049 101266801	http://amigo.geneontology.org/amigo/term/GO:0004842
GO:0071944 cell periphery	5.49803	0	15	1189	101251411 101263934 104644300 101266911 101260424 101264742 101245241 101253120 101261266 101266631 101244375 101244677 101250563 101247697 101260323	http://amigo.geneontology.org/amigo/term/GO:0071944
GO:0015291 secondary active transmembrane transporter activity	5.42502	0.09	3	241	104644300 101245241 101263736	http://amigo.geneontology.org/amigo/term/GO:0015291
GO:0019787 ubiquitin-like protein transferase activity	5.31476	0.04	4	328	101264159 101266631 101259049 101266801	http://amigo.geneontology.org/amigo/term/GO:0019787
GO:0035556 intracellular signal transduction	5.28896	0.02	5	412	101266471 101254361 101249831 101258387 101263899	http://amigo.geneontology.org/amigo/term/GO:0035556
GO:0050790 regulation of catalytic activity	5.2719	0.09	3	248	101266471 101249831 101258387	http://amigo.geneontology.org/amigo/term/GO:0050790
GO:0042592 homeostatic process	5.20889	0.09	3	251	101263736 101247697 101246521	http://amigo.geneontology.org/amigo/term/GO:0042592
GO:0065009 regulation of molecular function	5.10715	0.09	3	256	101266471 101249831 101258387	http://amigo.geneontology.org/amigo/term/GO:0065009
Path:sly01100 Metabolic pathways	4.92839	0	14	1238	101244004 101244375 101244677 101246297 101247048 101247697 101251411 101253032 101253120 101260096 101261266 101261450 101263934 101266911	http://www.genome.jp/kegg-bin/show_pathway?sly01100
GO:0006812 cation transport	4.86939	0.06	4	358	101247697 101260323 104645684 101263736	http://amigo.geneontology.org/amigo/term/GO:0006812
GO:0022890 inorganic cation transmembrane transporter activity	4.74997	0.06	4	367	104644300 101247697 101245241 101260323	http://amigo.geneontology.org/amigo/term/GO:0022890
GO:0008324 cation transmembrane transporter activity	4.51617	0.06	4	386	104644300 101247697 101245241 101260323	http://amigo.geneontology.org/amigo/term/GO:0008324
GO:0022804 active transmembrane transporter activity	4.18244	0.04	5	521	104644300 101264742 101247697 101245241 101263736	http://amigo.geneontology.org/amigo/term/GO:0022804
GO:0005975 carbohydrate metabolic process	3.87818	0.01	8	899	101244375 101253120 101261266 101261450 101260096 101260424 101247215 101244677	http://amigo.geneontology.org/amigo/term/GO:0005975
GO:0009057 macromolecule catabolic process	3.76239	0.04	6	695	101244375 101253120 101261266 101260096 101244677 101264159	http://amigo.geneontology.org/amigo/term/GO:0009057
GO:0005886 plasma membrane	3.65459	0.02	8	954	104644300 101260424 101264742 101245241 101266631 101250563 101247697 101260323	http://amigo.geneontology.org/amigo/term/GO:0005886
GO:0016788 hydrolase activity acting on ester bonds	3.35977	0.04	7	908	101253120 101261266 101244375 101244004 101244677 101255806 101264463	http://amigo.geneontology.org/amigo/term/GO:0016788
GO:0003700 DNA-binding transcription factor activity	3.35239	0.02	8	1040	101266622 101263899 101246729 101246841 101243805 101247484 101259392 101247682	http://amigo.geneontology.org/amigo/term/GO:0003700
GO:0043565 sequence-specific DNA binding	3.17183	0.09	5	687	101264462 101266622 101247484 101246729 101243805	http://amigo.geneontology.org/amigo/term/GO:0043565
GO:0140110 transcription regulator activity	2.98756	0.04	8	1167	101266622 101263899 101246729 101246841 101243805 101247484 101259392 101247682	http://amigo.geneontology.org/amigo/term/GO:0140110
GO:0032502 developmental process	2.89255	0.09	6	904	101264462 101243675 101251651 101266631 101252177 101264159	http://amigo.geneontology.org/amigo/term/GO:0032502
GO:0009056 catabolic process	2.55929	0.09	7	1192	101244375 101253120 101261266 101260096 101244677 101247048 101264159	http://amigo.geneontology.org/amigo/term/GO:0009056
GO:0051171 regulation of nitrogen compound metabolic process	2.41142	0.04	11	1988	101266471 101249831 101258387 101266622 101263899 101246729 101246841 101243805 101247484 101259392 101259393	http://amigo.geneontology.org/amigo/term/GO:0051171
GO:0006810 transport	2.1889	0.08	10	1991	104644300 101261285 101254361 101264742 101247697 101260323 104645684 101263736 101250563 101245241	http://amigo.geneontology.org/amigo/term/GO:0006810
Genes mitigated at 5h and incremented at 24h by Eranthis (Clusters 19, 42) - shinyGO 0.8 - 101 enrich
Pathway	Fold Enrichment	Enrichment FDR	nGenes	Pathway Genes	Genes	URL
GO:0042555 MCM complex	181.205	0	3	5	101243636 101264867 101244828	http://amigo.geneontology.org/amigo/term/GO:0042555
GO:0000347 THO complex	129.432	0	3	7	101243636 101264867 101244828	http://amigo.geneontology.org/amigo/term/GO:0000347
GO:0008574 plus-end-directed microtubule motor activity	113.253	0	3	8	101247848 101262861 101262096	http://amigo.geneontology.org/amigo/term/GO:0008574
GO:0004040 amidase activity	100.67	0.01	2	6	101268146 101244325	http://amigo.geneontology.org/amigo/term/GO:0004040
GO:0042780 tRNA 3-prime-end processing	100.67	0.09	1	3	101257966	http://amigo.geneontology.org/amigo/term/GO:0042780
GO:0046078 dUMP metabolic process	100.67	0.09	1	3	101256925	http://amigo.geneontology.org/amigo/term/GO:0046078
GO:0046080 dUTP metabolic process	100.67	0.09	1	3	101256925	http://amigo.geneontology.org/amigo/term/GO:0046080
GO:0046081 dUTP catabolic process	100.67	0.09	1	3	101256925	http://amigo.geneontology.org/amigo/term/GO:0046081
GO:0006226 dUMP biosynthetic process	100.67	0.09	1	3	101256925	http://amigo.geneontology.org/amigo/term/GO:0006226
GO:0006244 pyrimidine nucleotide catabolic process	100.67	0.09	1	3	101256925	http://amigo.geneontology.org/amigo/term/GO:0006244
GO:0005658 alpha DNA polymerase:primase complex	100.67	0.09	1	3	101259745	http://amigo.geneontology.org/amigo/term/GO:0005658
GO:0004170 dUTP diphosphatase activity	100.67	0.09	1	3	101256925	http://amigo.geneontology.org/amigo/term/GO:0004170
GO:0016630 protochlorophyllide reductase activity	100.67	0.09	1	3	101248079	http://amigo.geneontology.org/amigo/term/GO:0016630
GO:0016906 sterol 3-beta-glucosyltransferase activity	100.67	0.09	1	3	101266021	http://amigo.geneontology.org/amigo/term/GO:0016906
GO:0030332 cyclin binding	100.67	0.09	1	3	101248452	http://amigo.geneontology.org/amigo/term/GO:0030332
GO:0102202 soladodine glucosyltransferase activity	100.67	0.09	1	3	101266021	http://amigo.geneontology.org/amigo/term/GO:0102202
GO:0102203 brassicasterol glucosyltransferase activity	100.67	0.09	1	3	101266021	http://amigo.geneontology.org/amigo/term/GO:0102203
GO:0102205 cholesterol alpha-glucosyltransferase activity	100.67	0.09	1	3	101266021	http://amigo.geneontology.org/amigo/term/GO:0102205
GO:0009149 pyrimidine nucleoside triphosphate catabolic process	100.67	0.09	1	3	101256925	http://amigo.geneontology.org/amigo/term/GO:0009149
GO:0009211 pyrimidine deoxyribonucleoside triphosphate metabolic process	100.67	0.09	1	3	101256925	http://amigo.geneontology.org/amigo/term/GO:0009211
GO:0009213 pyrimidine deoxyribonucleoside triphosphate catabolic process	100.67	0.09	1	3	101256925	http://amigo.geneontology.org/amigo/term/GO:0009213
GO:0009223 pyrimidine deoxyribonucleotide catabolic process	100.67	0.09	1	3	101256925	http://amigo.geneontology.org/amigo/term/GO:0009223
GO:0032011 ARF protein signal transduction	75.5022	0.01	2	8	101248166 101249543	http://amigo.geneontology.org/amigo/term/GO:0032011
GO:0032012 regulation of ARF protein signal transduction	75.5022	0.01	2	8	101248166 101249543	http://amigo.geneontology.org/amigo/term/GO:0032012
GO:0019374 galactolipid metabolic process	75.5022	0.1	1	4	101253612	http://amigo.geneontology.org/amigo/term/GO:0019374
GO:0019375 galactolipid biosynthetic process	75.5022	0.1	1	4	101253612	http://amigo.geneontology.org/amigo/term/GO:0019375
GO:0030259 lipid glycosylation	75.5022	0.1	1	4	101266021	http://amigo.geneontology.org/amigo/term/GO:0030259
GO:0046386 deoxyribose phosphate catabolic process	75.5022	0.1	1	4	101256925	http://amigo.geneontology.org/amigo/term/GO:0046386
GO:0050665 hydrogen peroxide biosynthetic process	75.5022	0.1	1	4	101253612	http://amigo.geneontology.org/amigo/term/GO:0050665
GO:0097064 ncRNA export from nucleus	75.5022	0.1	1	4	101260390	http://amigo.geneontology.org/amigo/term/GO:0097064
GO:1903409 reactive oxygen species biosynthetic process	75.5022	0.1	1	4	101253612	http://amigo.geneontology.org/amigo/term/GO:1903409
GO:0009176 pyrimidine deoxyribonucleoside monophosphate metabolic process	75.5022	0.1	1	4	101256925	http://amigo.geneontology.org/amigo/term/GO:0009176
GO:0009177 pyrimidine deoxyribonucleoside monophosphate biosynthetic process	75.5022	0.1	1	4	101256925	http://amigo.geneontology.org/amigo/term/GO:0009177
GO:0009200 deoxyribonucleoside triphosphate metabolic process	75.5022	0.1	1	4	101256925	http://amigo.geneontology.org/amigo/term/GO:0009200
GO:0009204 deoxyribonucleoside triphosphate catabolic process	75.5022	0.1	1	4	101256925	http://amigo.geneontology.org/amigo/term/GO:0009204
GO:0046578 regulation of Ras protein signal transduction	67.1131	0.01	2	9	101248166 101249543	http://amigo.geneontology.org/amigo/term/GO:0046578
GO:0051056 regulation of small GTPase mediated signal transduction	67.1131	0.01	2	9	101248166 101249543	http://amigo.geneontology.org/amigo/term/GO:0051056
Path:sly03030 DNA replication	63.5808	0	4	19	101243636 101244828 101259745 101264867	http://www.genome.jp/kegg-bin/show_pathway?sly03030
GO:0006270 DNA replication initiation	60.4018	0	4	20	101259745 101243636 101264867 101244828	http://amigo.geneontology.org/amigo/term/GO:0006270
GO:0032508 DNA duplex unwinding	43.1441	0	3	21	101243636 101264867 101244828	http://amigo.geneontology.org/amigo/term/GO:0032508
GO:0032392 DNA geometric change	41.183	0	3	22	101243636 101264867 101244828	http://amigo.geneontology.org/amigo/term/GO:0032392
GO:0005871 kinesin complex	34.8472	0	3	26	101247848 101262861 101262096	http://amigo.geneontology.org/amigo/term/GO:0005871
GO:0071103 DNA conformation change	27.4553	0.01	3	33	101243636 101264867 101244828	http://amigo.geneontology.org/amigo/term/GO:0071103
GO:0003678 DNA helicase activity	26.6478	0.01	3	34	101243636 101264867 101244828	http://amigo.geneontology.org/amigo/term/GO:0003678
GO:0005085 guanyl-nucleotide exchange factor activity	22.371	0.07	2	27	101248166 101249543	http://amigo.geneontology.org/amigo/term/GO:0005085
GO:0046777 protein autophosphorylation	19.7576	0	7	107	101245331 101257447 101257062 101253586 101256593 101262268 101268335	http://amigo.geneontology.org/amigo/term/GO:0046777
GO:1902531 regulation of intracellular signal transduction	19.4844	0.08	2	31	101248166 101249543	http://amigo.geneontology.org/amigo/term/GO:1902531
GO:0005875 microtubule associated complex	19.2772	0.02	3	47	101247848 101262861 101262096	http://amigo.geneontology.org/amigo/term/GO:0005875
GO:0006261 DNA-templated DNA replication	15.2916	0.01	4	79	101259745 101243636 101264867 101244828	http://amigo.geneontology.org/amigo/term/GO:0006261
GO:0007265 Ras protein signal transduction	14.3814	0.03	3	63	101262189 101248166 101249543	http://amigo.geneontology.org/amigo/term/GO:0007265
GO:0003777 microtubule motor activity	13.5228	0.03	3	67	101247848 101262861 101262096	http://amigo.geneontology.org/amigo/term/GO:0003777
Path:sly00051 Fructose and mannose metabolism	13.4226	0.09	2	45	101245938 101267428	http://www.genome.jp/kegg-bin/show_pathway?sly00051
GO:0007018 microtubule-based movement	13.3239	0.03	3	68	101247848 101262861 101262096	http://amigo.geneontology.org/amigo/term/GO:0007018
GO:1901136 carbohydrate derivative catabolic process	12.8514	0.09	2	47	101256925 101243897	http://amigo.geneontology.org/amigo/term/GO:1901136
GO:0007264 small GTPase mediated signal transduction	12.5837	0.04	3	72	101262189 101248166 101249543	http://amigo.geneontology.org/amigo/term/GO:0007264
GO:0006928 movement of cell or subcellular component	11.9214	0.04	3	76	101247848 101262861 101262096	http://amigo.geneontology.org/amigo/term/GO:0006928
GO:0003774 cytoskeletal motor activity	10.1801	0.06	3	89	101247848 101262861 101262096	http://amigo.geneontology.org/amigo/term/GO:0003774
GO:0005874 microtubule	9.15178	0.08	3	99	101247848 101262861 101262096	http://amigo.geneontology.org/amigo/term/GO:0005874
GO:0008033 tRNA processing	9.15178	0.08	3	99	101258713 101257966 101255721	http://amigo.geneontology.org/amigo/term/GO:0008033
GO:0005911 cell-cell junction	8.95789	0	7	236	101245331 101257447 101257062 101253586 101256593 101262268 101268027	http://amigo.geneontology.org/amigo/term/GO:0005911
GO:0009506 plasmodesma	8.95789	0	7	236	101245331 101257447 101257062 101253586 101256593 101262268 101268027	http://amigo.geneontology.org/amigo/term/GO:0009506
GO:0030054 cell junction	8.95789	0	7	236	101245331 101257447 101257062 101253586 101256593 101262268 101268027	http://amigo.geneontology.org/amigo/term/GO:0030054
GO:0055044 symplast	8.95789	0	7	236	101245331 101257447 101257062 101253586 101256593 101262268 101268027	http://amigo.geneontology.org/amigo/term/GO:0055044
GO:0070161 anchoring junction	8.95789	0	7	236	101245331 101257447 101257062 101253586 101256593 101262268 101268027	http://amigo.geneontology.org/amigo/term/GO:0070161
GO:0099081 supramolecular polymer	8.79637	0.08	3	103	101247848 101262861 101262096	http://amigo.geneontology.org/amigo/term/GO:0099081
GO:0099512 supramolecular fiber	8.79637	0.08	3	103	101247848 101262861 101262096	http://amigo.geneontology.org/amigo/term/GO:0099512
GO:0099513 polymeric cytoskeletal fiber	8.79637	0.08	3	103	101247848 101262861 101262096	http://amigo.geneontology.org/amigo/term/GO:0099513
Path:sly04075 Plant hormone signal transduction	8.6909	0.03	4	139	101259896 101263193 101264094 101265701	http://www.genome.jp/kegg-bin/show_pathway?sly04075
GO:0009966 regulation of signal transduction	8.54742	0.08	3	106	101263193 101248166 101249543	http://amigo.geneontology.org/amigo/term/GO:0009966
GO:0023051 regulation of signaling	8.54742	0.08	3	106	101263193 101248166 101249543	http://amigo.geneontology.org/amigo/term/GO:0023051
GO:0010646 regulation of cell communication	8.46754	0.08	3	107	101263193 101248166 101249543	http://amigo.geneontology.org/amigo/term/GO:0010646
GO:0006260 DNA replication	8.00023	0.04	4	151	101259745 101243636 101264867 101244828	http://amigo.geneontology.org/amigo/term/GO:0006260
GO:0008094 ATP-dependent activity acting on DNA	7.13407	0.09	3	127	101243636 101264867 101244828	http://amigo.geneontology.org/amigo/term/GO:0008094
GO:0015630 microtubule cytoskeleton	6.96943	0.09	3	130	101247848 101262861 101262096	http://amigo.geneontology.org/amigo/term/GO:0015630
GO:0008017 microtubule binding	6.81223	0.09	3	133	101247848 101262861 101262096	http://amigo.geneontology.org/amigo/term/GO:0008017
GO:0070085 glycosylation	6.61333	0.09	3	137	101267428 101262359 101266021	http://amigo.geneontology.org/amigo/term/GO:0070085
GO:0004386 helicase activity	6.61333	0.09	3	137	101243636 101264867 101244828	http://amigo.geneontology.org/amigo/term/GO:0004386
GO:0140097 catalytic activity acting on DNA	5.78007	0.08	4	209	101243636 101264867 101244828 101259745	http://amigo.geneontology.org/amigo/term/GO:0140097
GO:0016887 ATP hydrolysis activity	5.61007	0.02	6	323	101247848 101262861 101262096 101244828 101244926 101260655	http://amigo.geneontology.org/amigo/term/GO:0016887
GO:0016462 pyrophosphatase activity	4.15132	0.02	8	582	101256925 101262189 101247848 101262861 101262096 101244828 101244926 101260655	http://amigo.geneontology.org/amigo/term/GO:0016462
GO:0016818 hydrolase activity acting on acid anhydrides in phosphorus-containing anhydrides	4.0812	0.02	8	592	101256925 101262189 101247848 101262861 101262096 101244828 101244926 101260655	http://amigo.geneontology.org/amigo/term/GO:0016818
GO:0016817 hydrolase activity acting on acid anhydrides	4.05381	0.02	8	596	101256925 101262189 101247848 101262861 101262096 101244828 101244926 101260655	http://amigo.geneontology.org/amigo/term/GO:0016817
GO:0017111 nucleoside-triphosphatase activity	3.95152	0.04	7	535	101262189 101247848 101262861 101262096 101244828 101244926 101260655	http://amigo.geneontology.org/amigo/term/GO:0017111
GO:0140513 nuclear protein-containing complex	3.91493	0.04	7	540	101260390 101263580 101259745 101257966 101243636 101264867 101244828	http://amigo.geneontology.org/amigo/term/GO:0140513
GO:0035556 intracellular signal transduction	3.66515	0.1	5	412	101262189 101256991 101248166 101265701 101249543	http://amigo.geneontology.org/amigo/term/GO:0035556
GO:0140657 ATP-dependent activity	3.61447	0.02	9	752	101268272 101247848 101262861 101262096 101243636 101264867 101244828 101244926 101260655	http://amigo.geneontology.org/amigo/term/GO:0140657
GO:1901135 carbohydrate derivative metabolic process	3.41897	0.09	6	530	101256925 101267428 101262359 101253612 101245938 101243897	http://amigo.geneontology.org/amigo/term/GO:1901135
GO:0005739 mitochondrion	3.28781	0.08	7	643	101253612 101266454 101255279 101252893 101260655 101257624 101259745	http://amigo.geneontology.org/amigo/term/GO:0005739
GO:0016773 phosphotransferase activity alcohol group as acceptor	2.78135	0.03	12	1303	101245331 101257447 101265624 101257062 101245938 101253586 101256593 101256991 101262268 101268335 101248452 101263033	http://amigo.geneontology.org/amigo/term/GO:0016773
GO:0016310 phosphorylation	2.70456	0.04	12	1340	101245331 101257447 101265624 101257062 101253586 101256593 101256991 101262268 101268335 101248452 101245938 101263033	http://amigo.geneontology.org/amigo/term/GO:0016310
GO:0016772 transferase activity transferring phosphorus-containing groups	2.65419	0.02	14	1593	101245331 101257447 101265624 101257062 101245938 101253586 101256593 101256991 101262268 101268335 101248452 101259745 101257966 101263033	http://amigo.geneontology.org/amigo/term/GO:0016772
GO:0016301 kinase activity	2.63571	0.04	12	1375	101245331 101257447 101265624 101257062 101245938 101253586 101256593 101256991 101262268 101268335 101248452 101263033	http://amigo.geneontology.org/amigo/term/GO:0016301
GO:0004672 protein kinase activity	2.57687	0.08	10	1172	101245331 101257447 101257062 101253586 101256593 101256991 101262268 101268335 101248452 101263033	http://amigo.geneontology.org/amigo/term/GO:0004672
GO:0043228 non-membrane-bounded organelle	2.49365	0.09	9	1090	101265193 101260390 101248277 101259745 101247848 101262861 101262096 101244926 101257966	http://amigo.geneontology.org/amigo/term/GO:0043228
GO:0043232 intracellular non-membrane-bounded organelle	2.49365	0.09	9	1090	101265193 101260390 101248277 101259745 101247848 101262861 101262096 101244926 101257966	http://amigo.geneontology.org/amigo/term/GO:0043232
GO:0006468 protein phosphorylation	2.49182	0.09	10	1212	101245331 101257447 101257062 101253586 101256593 101256991 101262268 101268335 101248452 101263033	http://amigo.geneontology.org/amigo/term/GO:0006468
GO:0022857 transmembrane transporter activity	2.41414	0.09	10	1251	101262860 101246599 101250791 101268272 101249134 101244343 101258360 101258088 101265699 101265217	http://amigo.geneontology.org/amigo/term/GO:0022857
GO:0005215 transporter activity	2.34297	0.09	10	1289	101262860 101246599 101250791 101268272 101249134 101244343 101258360 101258088 101265699 101265217	http://amigo.geneontology.org/amigo/term/GO:0005215
GO:0006810 transport	2.12362	0.09	14	1991	101262860 101260390 101262189 101268272 101267428 101258088 101265699 101249587 101244343 101250791 101258360 101262022 101249134 101265217	http://amigo.geneontology.org/amigo/term/GO:0006810
GO:0006796 phosphate-containing compound metabolic process	2.12222	0.09	13	1850	101256925 101245331 101257447 101265624 101257062 101253586 101256593 101256991 101262268 101268335 101248452 101245938 101263033	http://amigo.geneontology.org/amigo/term/GO:0006796
GO:0006793 phosphorus metabolic process	2.1029	0.09	13	1867	101256925 101245331 101257447 101265624 101257062 101253586 101256593 101256991 101262268 101268335 101248452 101245938 101263033	http://amigo.geneontology.org/amigo/term/GO:0006793

## Sheet: Gene annotation
Genes incremented by Eranthis at 5h (clusters 8, 18, 26, 28, 37)
Gene_ID	Gene Name	Species
101246341	esterase CG5412(LOC101246341)	Solanum lycopersicum
101251813	uncharacterized LOC101251813(LOC101251813)	Solanum lycopersicum
101256268	interferon-related developmental regulator 1-like(LOC101256268)	Solanum lycopersicum
101254089	uncharacterized LOC101254089(LOC101254089)	Solanum lycopersicum
101250721	uncharacterized LOC101250721(LOC101250721)	Solanum lycopersicum
101247319	LEAF RUST 10 DISEASE-RESISTANCE LOCUS RECEPTOR-LIKE PROTEIN KINASE-like 1.1(LOC101247319)	Solanum lycopersicum
101256262	protein SAR DEFICIENT 1-like(LOC101256262)	Solanum lycopersicum
101055602	Hop-interacting protein THI039(LOC101055602)	Solanum lycopersicum
112940945	pentatricopeptide repeat-containing protein At5g01110-like(LOC112940945)	Solanum lycopersicum
112940948	uncharacterized LOC112940948(LOC112940948)	Solanum lycopersicum
101246345	probable galacturonosyltransferase-like 9(LOC101246345)	Solanum lycopersicum
101245255	uncharacterized LOC101245255(LOC101245255)	Solanum lycopersicum
101267169	cytokinin response factor 5(CRF5)	Solanum lycopersicum
101249973	NDR1	Solanum lycopersicum
109121170	uncharacterized LOC109121170(LOC109121170)	Solanum lycopersicum
104647297	uncharacterized LOC104647297(LOC104647297)	Solanum lycopersicum
101249840	protein SHORT-ROOT(LOC101249840)	Solanum lycopersicum
101268022	ABC transporter G family member 62(ABCG62)	Solanum lycopersicum
101251803	probable serine	Solanum lycopersicum
101259402	ribosome production factor 1(LOC101259402)	Solanum lycopersicum
101266084	probable glutathione S-transferase(LOC101266084)	Solanum lycopersicum
101266083	uncharacterized LOC101266083(LOC101266083)	Solanum lycopersicum
544060	leucine-rich repeat extensin-like protein 6(LOC544060)	Solanum lycopersicum
101250708	heavy metal-associated isoprenylated plant protein 2-like(LOC101250708)	Solanum lycopersicum
101260540	vicilin-like seed storage protein At2g28490(LOC101260540)	Solanum lycopersicum
101255161	protein SRC2-like(LOC101255161)	Solanum lycopersicum
101256495	ankyrin repeat-containing protein At5g02620(LOC101256495)	Solanum lycopersicum
101255164	heat shock cognate 70 kDa protein(LOC101255164)	Solanum lycopersicum
101256373	6-phosphogluconate dehydrogenase, decarboxylating 3(LOC101256373)	Solanum lycopersicum
101258671	probable LRR receptor-like serine	Solanum lycopersicum
112939958	U6 spliceosomal RNA(LOC112939958)	Solanum lycopersicum
101246334	ATPase WRNIP1(LOC101246334)	Solanum lycopersicum
101268025	uncharacterized LOC101268025(LOC101268025)	Solanum lycopersicum
101261758	probable dolichyl-diphosphooligosaccharide--protein glycosyltransferase subunit 3B(LOC101261758)	Solanum lycopersicum
101246212	probable leucine-rich repeat receptor-like protein kinase At1g68400(LOC101246212)	Solanum lycopersicum
101248631	lysine histidine transporter 1(LOC101248631)	Solanum lycopersicum
104647166	G-type lectin S-receptor-like serine	Solanum lycopersicum
101244039	uncharacterized LOC101244039(LOC101244039)	Solanum lycopersicum
101248996	probable WRKY transcription factor 75(LOC101248996)	Solanum lycopersicum
101260422	putative disease resistance protein RGA4(LOC101260422)	Solanum lycopersicum
101246484	ethylene response factor D.4(ERF-D4)	Solanum lycopersicum
101261715	mitochondrial import inner membrane translocase subunit TIM10-like(LOC101261715)	Solanum lycopersicum
101261959	uncharacterized LOC101261959(LOC101261959)	Solanum lycopersicum
101256167	basic 7S globulin(LOC101256167)	Solanum lycopersicum
101257497	probable serine	Solanum lycopersicum
101256166	receptor-like protein 9DC3(LOC101256166)	Solanum lycopersicum
101255079	calmodulin-binding protein 60 B-like(LOC101255079)	Solanum lycopersicum
101250987	UPF0496 protein At1g20180-like(LOC101250987)	Solanum lycopersicum
101250742	rapid alkalinization factor(LOC101250742)	Solanum lycopersicum
101250984	uncharacterized LOC101250984(LOC101250984)	Solanum lycopersicum
101256165	uncharacterized LOC101256165(LOC101256165)	Solanum lycopersicum
101259430	AP2	Solanum lycopersicum
101263902	oligopeptide transporter 2-like(LOC101263902)	Solanum lycopersicum
101246126	F-box	Solanum lycopersicum
101249517	uncharacterized LOC101249517(LOC101249517)	Solanum lycopersicum
101260999	uncharacterized LOC101260999(LOC101260999)	Solanum lycopersicum
104647199	DNA-directed RNA polymerase II subunit RPB1(LOC104647199)	Solanum lycopersicum
101249633	probable trehalose-phosphate phosphatase J(LOC101249633)	Solanum lycopersicum
101245038	protein ESMERALDA 1-like(LOC101245038)	Solanum lycopersicum
112940808	small nucleolar RNA snoR53Y(LOC112940808)	Solanum lycopersicum
101267392	enolase 1, chloroplastic(LOC101267392)	Solanum lycopersicum
101262937	fasciclin-like arabinogalactan protein 3(LOC101262937)	Solanum lycopersicum
101258333	CBL-interacting serine	Solanum lycopersicum
109119058	disease resistance protein RPS5-like(LOC109119058)	Solanum lycopersicum
101252910	probable serine	Solanum lycopersicum
101259669	uncharacterized LOC101259669(LOC101259669)	Solanum lycopersicum
101259548	leucine-rich repeat receptor-like serine	Solanum lycopersicum
544282	class II small heat shock protein Le-HSP17.6(LOC544282)	Solanum lycopersicum
101252907	protein TIFY 5A-like(LOC101252907)	Solanum lycopersicum
101256030	probable L-gulonolactone oxidase 6(LOC101256030)	Solanum lycopersicum
101254095	uncharacterized LOC101254095(LOC101254095)	Solanum lycopersicum
101254097	cytochrome b561 and DOMON domain-containing protein At5g47530(LOC101254097)	Solanum lycopersicum
101248415	1-aminocyclopropane-1-carboxylate oxidase homolog 1-like(LOC101248415)	Solanum lycopersicum
101246235	phosphatidylinositol N-acetylglucosaminyltransferase subunit P(LOC101246235)	Solanum lycopersicum
101249989	proline-rich receptor-like protein kinase PERK1(LOC101249989)	Solanum lycopersicum
101261736	transcription factor MYB1(LOC101261736)	Solanum lycopersicum
104649482	receptor-like protein kinase THESEUS 1(LOC104649482)	Solanum lycopersicum
101261978	lysM domain receptor-like kinase 4(Lyk4)	Solanum lycopersicum
101246112	protein ALP1-like(LOC101246112)	Solanum lycopersicum
101248653	21 kDa protein(LOC101248653)	Solanum lycopersicum
101249743	cytochrome b561 and DOMON domain-containing protein At5g47530(LOC101249743)	Solanum lycopersicum
101245027	uncharacterized protein At4g04980(LOC101245027)	Solanum lycopersicum
101248897	dehydration-responsive element-binding protein 1F-like(LOC101248897)	Solanum lycopersicum
101260609	uncharacterized LOC101260609(LOC101260609)	Solanum lycopersicum
101247750	uncharacterized LOC101247750(LOC101247750)	Solanum lycopersicum
101268450	probable protein phosphatase 2C 75(LOC101268450)	Solanum lycopersicum
101245693	uncharacterized LOC101245693(LOC101245693)	Solanum lycopersicum
104645911	uncharacterized LOC104645911(LOC104645911)	Solanum lycopersicum
101256222	V-type proton ATPase subunit e1-like(LOC101256222)	Solanum lycopersicum
101258643	putative cysteine-rich receptor-like protein kinase 9(LOC101258643)	Solanum lycopersicum
101253198	uncharacterized protein(LOC101253198)	Solanum lycopersicum
101255379	calcium-dependent protein kinase 17-like(LOC101255379)	Solanum lycopersicum
101266278	transcription factor bHLH106(LOC101266278)	Solanum lycopersicum
101248728	serine	Solanum lycopersicum
101266034	proline-rich receptor-like protein kinase PERK13(LOC101266034)	Solanum lycopersicum
101267001	uncharacterized LOC101267001(LOC101267001)	Solanum lycopersicum
101257791	probable LRR receptor-like serine	Solanum lycopersicum
101262913	transcription factor MYB44-like(LOC101262913)	Solanum lycopersicum
101248720	uncharacterized LOC101248720(LOC101248720)	Solanum lycopersicum
101260972	uncharacterized LOC101260972(LOC101260972)	Solanum lycopersicum
101244246	peroxidase 63(LOC101244246)	Solanum lycopersicum
101268338	aspartyl protease family protein(LOC101268338)	Solanum lycopersicum
101257429	major pollen allergen Lig v 1-like(LOC101257429)	Solanum lycopersicum
101257549	uncharacterized LOC101257549(LOC101257549)	Solanum lycopersicum
101267253	uncharacterized LOC101267253(LOC101267253)	Solanum lycopersicum
101257663	cytosolic sulfotransferase 5-like(LOC101257663)	Solanum lycopersicum
101256695	uncharacterized LOC101256695(LOC101256695)	Solanum lycopersicum
101255243	putative calcium-transporting ATPase 13, plasma membrane-type(LOC101255243)	Solanum lycopersicum
101258996	aspartic proteinase-like protein 2(LOC101258996)	Solanum lycopersicum
101266163	probable folate-biopterin transporter 8, chloroplastic(LOC101266163)	Solanum lycopersicum
101257789	type I inositol polyphosphate 5-phosphatase 12-like(LOC101257789)	Solanum lycopersicum
101265191	protein NUCLEAR FUSION DEFECTIVE 4-like(LOC101265191)	Solanum lycopersicum
101259605	glucan endo-1,3-beta-glucosidase 14(LOC101259605)	Solanum lycopersicum
109119274	uncharacterized LOC109119274(LOC109119274)	Solanum lycopersicum
101256337	ankyrin repeat-containing protein ITN1-like(LOC101256337)	Solanum lycopersicum
101268109	ethylene-responsive transcription factor ERF025-like(LOC101268109)	Solanum lycopersicum
112940850	U1 spliceosomal RNA(LOC112940850)	Solanum lycopersicum
101253180	phosphatidylinositol 4-phosphate 5-kinase 1-like(LOC101253180)	Solanum lycopersicum
104648171	uncharacterized LOC104648171(LOC104648171)	Solanum lycopersicum
101255483	probable LRR receptor-like serine	Solanum lycopersicum
101254151	geraniol 8-hydroxylase-like(LOC101254151)	Solanum lycopersicum
101266045	uncharacterized LOC101266045(LOC101266045)	Solanum lycopersicum
101255362	transcription factor HHO5-like(LOC101255362)	Solanum lycopersicum
101248833	transmembrane emp24 domain-containing protein p24delta3(LOC101248833)	Solanum lycopersicum
101244112	protein CNGC15b-like(LOC101244112)	Solanum lycopersicum
101268101	TONNEAU1 recruiting motif 30(TRM30)	Solanum lycopersicum
101248712	glycine-rich cell wall structural protein 1.8-like(LOC101248712)	Solanum lycopersicum
101260866	O-fucosyltransferase 20-like(LOC101260866)	Solanum lycopersicum
112940858	uncharacterized LOC112940858(LOC112940858)	Solanum lycopersicum
101268104	LEAF RUST 10 DISEASE-RESISTANCE LOCUS RECEPTOR-LIKE PROTEIN KINASE-like 1.1(LOC101268104)	Solanum lycopersicum
101260740	G-type lectin S-receptor-like serine	Solanum lycopersicum
101245445	uncharacterized acetyltransferase At3g50280-like(LOC101245445)	Solanum lycopersicum
101247986	ubiquitin domain-containing protein 1-like(LOC101247986)	Solanum lycopersicum
101259519	probable carbohydrate esterase At4g34215(LOC101259519)	Solanum lycopersicum
101246562	dnaJ protein ERDJ3B(LOC101246562)	Solanum lycopersicum
101244142	mitochondrial uncoupling protein 5(LOC101244142)	Solanum lycopersicum
104644843	uncharacterized LOC104644843(LOC104644843)	Solanum lycopersicum
101246680	UPF0481 protein At3g47200(LOC101246680)	Solanum lycopersicum
101257454	receptor-like kinase TMK4(LOC101257454)	Solanum lycopersicum
101258306	ankyrin repeats-containing protein(LOC101258306)	Solanum lycopersicum
112941810	uncharacterized LOC112941810(LOC112941810)	Solanum lycopersicum
101266136	protein PELPK1(LOC101266136)	Solanum lycopersicum
101250935	lysine histidine transporter-like 8(LOC101250935)	Solanum lycopersicum
101246566	uncharacterized LOC101246566(LOC101246566)	Solanum lycopersicum
101268673	kirola-like(LOC101268673)	Solanum lycopersicum
112941939	U2 spliceosomal RNA(LOC112941939)	Solanum lycopersicum
101267464	serine	Solanum lycopersicum
112940847	U1 spliceosomal RNA(LOC112940847)	Solanum lycopersicum
101260712	tubulin gamma-1 chain(LOC101260712)	Solanum lycopersicum
101267223	uncharacterized LOC101267223(LOC101267223)	Solanum lycopersicum
101245233	R2R3MYB transcription factor 52(LOC101245233)	Solanum lycopersicum
101267103	malate synthase, glyoxysomal(LOC101267103)	Solanum lycopersicum
101246449	NADH dehydrogenase [ubiquinone] 1 alpha subcomplex assembly factor 2(LOC101246449)	Solanum lycopersicum
101247659	uncharacterized N-acetyltransferase p20-like(LOC101247659)	Solanum lycopersicum
101247658	probable dolichyl pyrophosphate Glc1Man9GlcNAc2 alpha-1,3-glucosyltransferase(LOC101247658)	Solanum lycopersicum
101247778	E3 ubiquitin-protein ligase RING1-like(LOC101247778)	Solanum lycopersicum
101244268	ubiquitin carboxyl-terminal hydrolase 18(LOC101244268)	Solanum lycopersicum
101246204	SUN family protein SUN5(LOC101246204)	Solanum lycopersicum
101247761	auxin-induced protein 15A-like(LOC101247761)	Solanum lycopersicum
101245461	F-box	Solanum lycopersicum
101267231	cytochrome P450 81F3(LOC101267231)	Solanum lycopersicum
101257443	GDSL esterase	Solanum lycopersicum
101264084	NAC domain-containing protein 73(LOC101264084)	Solanum lycopersicum
101253087	uncharacterized LOC101253087(LOC101253087)	Solanum lycopersicum
101264083	cysteine-rich receptor-like protein kinase 10(LOC101264083)	Solanum lycopersicum
101256116	rust resistance kinase Lr10-like(LOC101256116)	Solanum lycopersicum
101247649	acylsugar acyltransferase 3-like(LOC101247649)	Solanum lycopersicum
101250805	uncharacterized LOC101250805(LOC101250805)	Solanum lycopersicum
101255381	calmodulin-binding protein 60 A-like(LOC101255381)	Solanum lycopersicum
101266023	protein EPIDERMAL PATTERNING FACTOR 2(LOC101266023)	Solanum lycopersicum
101247644	receptor-like protein kinase 7(LOC101247644)	Solanum lycopersicum
101268684	uncharacterized LOC101268684(LOC101268684)	Solanum lycopersicum
101248856	AT-hook motif nuclear-localized protein 28(LOC101248856)	Solanum lycopersicum
101249703	O-fucosyltransferase 23(LOC101249703)	Solanum lycopersicum
101267112	ent-kaurene oxidase, chloroplastic(LOC101267112)	Solanum lycopersicum
101245584	ras-related protein RABH1b(LOC101245584)	Solanum lycopersicum
101247521	uncharacterized LOC101247521(LOC101247521)	Solanum lycopersicum
101247762	beta-galactosidase 13-like(LOC101247762)	Solanum lycopersicum
101268445	proline dehydrogenase 2, mitochondrial(LOC101268445)	Solanum lycopersicum
112940958	transcription factor TCP20(LOC112940958)	Solanum lycopersicum
101268688	protein CUP-SHAPED COTYLEDON 3-like(LOC101268688)	Solanum lycopersicum
112941808	uncharacterized LOC112941808(LOC112941808)	Solanum lycopersicum
109119806	dehydration-responsive element-binding protein 1A(LOC109119806)	Solanum lycopersicum
101255217	mitogen-activated protein kinase kinase kinase 18-like(LOC101255217)	Solanum lycopersicum
109118716	serpin-ZX-like(LOC109118716)	Solanum lycopersicum
101245770	F-box	Solanum lycopersicum
101258963	abscisic acid receptor PYL4(LOC101258963)	Solanum lycopersicum
101253397	uncharacterized LOC101253397(LOC101253397)	Solanum lycopersicum
101254244	serine	Solanum lycopersicum
101255335	3-hydroxyisobutyryl-CoA hydrolase 1-like(LOC101255335)	Solanum lycopersicum
101254367	dnaJ homolog subfamily C member 17-like(LOC101254367)	Solanum lycopersicum
101253157	MLO-like protein 6(LOC101253157)	Solanum lycopersicum
112940780	U5 spliceosomal RNA(LOC112940780)	Solanum lycopersicum
101258964	protein NRT1	Solanum lycopersicum
112940786	small nucleolar RNA SNORD25(LOC112940786)	Solanum lycopersicum
112941510	uncharacterized LOC112941510(LOC112941510)	Solanum lycopersicum
101264297	squamosa promoter-binding-like protein 6(LOC101264297)	Solanum lycopersicum
112940548	small nucleolar RNA snoR137(LOC112940548)	Solanum lycopersicum
101254481	protein indeterminate-domain 2(LOC101254481)	Solanum lycopersicum
101255570	peroxisomal (S)-2-hydroxy-acid oxidase GLO4(LOC101255570)	Solanum lycopersicum
104647575	uncharacterized LOC104647575(LOC104647575)	Solanum lycopersicum
104645388	uncharacterized LOC104645388(LOC104645388)	Solanum lycopersicum
109118701	uncharacterized LOC109118701(LOC109118701)	Solanum lycopersicum
101253022	polyamine oxidase 1(LOC101253022)	Solanum lycopersicum
101256897	zinc finger protein HD1(LOC101256897)	Solanum lycopersicum
112940892	uncharacterized LOC112940892(LOC112940892)	Solanum lycopersicum
101253387	calcium-binding allergen Ole e 8(LOC101253387)	Solanum lycopersicum
101255323	uncharacterized LOC101255323(LOC101255323)	Solanum lycopersicum
101266128	homeobox-leucine zipper protein HDG1(LOC101266128)	Solanum lycopersicum
101247828	methylesterase 17(LOC101247828)	Solanum lycopersicum
112941865	uncharacterized LOC112941865(LOC112941865)	Solanum lycopersicum
101245769	protein CDI(LOC101245769)	Solanum lycopersicum
101247946	uncharacterized protein At4g14342(LOC101247946)	Solanum lycopersicum
101255560	protein NUCLEAR FUSION DEFECTIVE 6, chloroplastic	Solanum lycopersicum
112941988	increased DNA methylation 1-like(LOC112941988)	Solanum lycopersicum
101267333	cation	Solanum lycopersicum
101268787	WRKY transcription factor 33B(LOC101268787)	Solanum lycopersicum
104646474	uncharacterized LOC104646474(LOC104646474)	Solanum lycopersicum
104647238	uncharacterized LOC104647238(LOC104647238)	Solanum lycopersicum
101263182	protein SENSITIVE TO PROTON RHIZOTOXICITY 2(LOC101263182)	Solanum lycopersicum
101256683	transmembrane 9 superfamily member 1-like(LOC101256683)	Solanum lycopersicum
101266458	probable calcium-binding protein CML22(LOC101266458)	Solanum lycopersicum
101245319	U-box domain-containing protein 17(LOC101245319)	Solanum lycopersicum
101247979	phospholipase A1-II 1-like(LOC101247979)	Solanum lycopersicum
101263186	dehydration-responsive element-binding protein 1A(LOC101263186)	Solanum lycopersicum
101263065	glycerophosphodiester phosphodiesterase GDPDL6-like(LOC101263065)	Solanum lycopersicum
101255590	uncharacterized LOC101255590(LOC101255590)	Solanum lycopersicum
101256682	phosphomevalonate kinase 1(PMK1)	Solanum lycopersicum
101267540	uncharacterized LOC101267540(LOC101267540)	Solanum lycopersicum
101248822	putative pentatricopeptide repeat-containing protein At1g56570(LOC101248822)	Solanum lycopersicum
101268751	TMV resistance protein N-like(LOC101268751)	Solanum lycopersicum
101246761	disease resistance protein RPP13-like(LOC101246761)	Solanum lycopersicum
112941739	small nucleolar RNA U3(LOC112941739)	Solanum lycopersicum
101246768	vacuolar iron transporter(LOC101246768)	Solanum lycopersicum
104648685	uncharacterized LOC104648685(LOC104648685)	Solanum lycopersicum
101266218	glucan endo-1,3-beta-glucosidase 8-like(LOC101266218)	Solanum lycopersicum
101268757	putative clathrin assembly protein At4g40080(LOC101268757)	Solanum lycopersicum
101246765	serine	Solanum lycopersicum
101259708	dnaJ protein homolog(LOC101259708)	Solanum lycopersicum
104646017	uncharacterized LOC104646017(LOC104646017)	Solanum lycopersicum
104649408	receptor like protein kinase S.2(LOC104649408)	Solanum lycopersicum
104648559	uncharacterized LOC104648559(LOC104648559)	Solanum lycopersicum
101258971	kirola-like(LOC101258971)	Solanum lycopersicum
101255224	probable glycosyltransferase At3g07620(LOC101255224)	Solanum lycopersicum
101256316	leucine-rich repeat receptor-like protein(LOC101256316)	Solanum lycopersicum
112941846	transcription factor MYB15-like(LOC112941846)	Solanum lycopersicum
101264045	homeobox-leucine zipper protein HB2-like(LOC101264045)	Solanum lycopersicum
112941848	uncharacterized LOC112941848(LOC112941848)	Solanum lycopersicum
104648432	uncharacterized LOC104648432(LOC104648432)	Solanum lycopersicum
101245668	xyloglucan endotransglucosylase	Solanum lycopersicum
101246876	ammonium transporter 2(LOC101246876)	Solanum lycopersicum
101244577	transcription factor MYB44(LOC101244577)	Solanum lycopersicum
101247964	metacaspase-1-like(LOC101247964)	Solanum lycopersicum
101251178	probable xyloglucan glycosyltransferase 12(LOC101251178)	Solanum lycopersicum
101252023	vesicle-associated membrane protein 724(LOC101252023)	Solanum lycopersicum
109121249	uncharacterized LOC109121249(LOC109121249)	Solanum lycopersicum
101256861	gibberellin-regulated protein 10(LOC101256861)	Solanum lycopersicum
101253474	putative late blight resistance protein homolog R1B-17(LOC101253474)	Solanum lycopersicum
101254202	uncharacterized LOC101254202(LOC101254202)	Solanum lycopersicum
112940582	small nucleolar RNA snoR103(LOC112940582)	Solanum lycopersicum
101256624	UDP-glucuronic acid decarboxylase 4-like(LOC101256624)	Solanum lycopersicum
101254204	patatin-like protein 6(LOC101254204)	Solanum lycopersicum
101263047	myb family transcription factor PHL11(LOC101263047)	Solanum lycopersicum
101267527	spindle and kinetochore-associated protein 1 homolog(LOC101267527)	Solanum lycopersicum
101268738	protein PHLOEM PROTEIN 2-LIKE A9(LOC101268738)	Solanum lycopersicum
101244646	uncharacterized LOC101244646(LOC101244646)	Solanum lycopersicum
112941439	small nucleolar RNA snoR111(LOC112941439)	Solanum lycopersicum
101245851	UDP-D-apiose	Solanum lycopersicum
101245970	uncharacterized LOC101245970(LOC101245970)	Solanum lycopersicum
101268613	bet1-like SNARE 1-2(LOC101268613)	Solanum lycopersicum
101268734	uncharacterized LOC101268734(LOC101268734)	Solanum lycopersicum
104646046	uncharacterized LOC104646046(LOC104646046)	Solanum lycopersicum
104647013	uncharacterized LOC104647013(LOC104647013)	Solanum lycopersicum
101244764	kinase-interacting protein 1-like(LOC101244764)	Solanum lycopersicum
104647125	uncharacterized LOC104647125(LOC104647125)	Solanum lycopersicum
101257706	uncharacterized LOC101257706(LOC101257706)	Solanum lycopersicum
778321	Pathogenesis-related protein STH-2-like(LOC778321)	Solanum lycopersicum
104647007	uncharacterized LOC104647007(LOC104647007)	Solanum lycopersicum
101255408	cytochrome P450 89A2-like(LOC101255408)	Solanum lycopersicum
101251042	(+)-neomenthol dehydrogenase(LOC101251042)	Solanum lycopersicum
101250075	uncharacterized LOC101250075(LOC101250075)	Solanum lycopersicum
101250193	aspartic proteinase-like protein 2(LOC101250193)	Solanum lycopersicum
101256851	uncharacterized LOC101256851(LOC101256851)	Solanum lycopersicum
112941662	uncharacterized LOC112941662(LOC112941662)	Solanum lycopersicum
101255885	uncharacterized LOC101255885(LOC101255885)	Solanum lycopersicum
101255766	pentatricopeptide repeat-containing protein At3g16610-like(LOC101255766)	Solanum lycopersicum
101254676	nudix hydrolase 18, mitochondrial(LOC101254676)	Solanum lycopersicum
101254314	O-fucosyltransferase 35(LOC101254314)	Solanum lycopersicum
101267537	LOB domain-containing protein 24-like(LOC101267537)	Solanum lycopersicum
101266326	kirola-like(LOC101266326)	Solanum lycopersicum
101266204	NDR1	Solanum lycopersicum
101244636	GDSL-like lipase	Solanum lycopersicum
112941429	small nucleolar RNA snoR109(LOC112941429)	Solanum lycopersicum
112941427	small nucleolar RNA snoR109(LOC112941427)	Solanum lycopersicum
101267530	protein LURP-one-related 14-like(LOC101267530)	Solanum lycopersicum
101267652	neurofilament heavy polypeptide(LOC101267652)	Solanum lycopersicum
101244754	uncharacterized LOC101244754(LOC101244754)	Solanum lycopersicum
101246812	probable WRKY transcription factor 40(LOC101246812)	Solanum lycopersicum
101244634	lamin-like protein(LOC101244634)	Solanum lycopersicum
101267536	phosphopantothenoylcysteine decarboxylase subunit VHS3-like(LOC101267536)	Solanum lycopersicum
101255316	receptor-like protein 13(LOC101255316)	Solanum lycopersicum
101253019	myricetin O-methyltransferase-like(LOC101253019)	Solanum lycopersicum
101252288	auxin-responsive protein SAUR50-like(LOC101252288)	Solanum lycopersicum
101254229	probable anion transporter 3, chloroplastic(LOC101254229)	Solanum lycopersicum
104648127	uncharacterized LOC104648127(LOC104648127)	Solanum lycopersicum
101256649	hexokinase-3-like(LOC101256649)	Solanum lycopersicum
101252283	uncharacterized protein At5g01610(LOC101252283)	Solanum lycopersicum
101254583	chaperone protein ClpB1(LOC101254583)	Solanum lycopersicum
101254343	probable flavin-containing monooxygenase 1(LOC101254343)	Solanum lycopersicum
101257732	probable serine	Solanum lycopersicum
101266777	probable pectinesterase 15(LOC101266777)	Solanum lycopersicum
101267746	ethylene response factor D.3(ERF-D3)	Solanum lycopersicum
101246969	phenylalanine ammonia-lyase-like(LOC101246969)	Solanum lycopersicum
101266534	uncharacterized LOC101266534(LOC101266534)	Solanum lycopersicum
101245759	beta-galactosidase 5(LOC101245759)	Solanum lycopersicum
101266775	uncharacterized LOC101266775(LOC101266775)	Solanum lycopersicum
101246605	classical arabinogalactan protein 9-like(LOC101246605)	Solanum lycopersicum
101244789	GDSL esterase	Solanum lycopersicum
112940685	protein PELPK1-like(LOC112940685)	Solanum lycopersicum
101264595	protein DETOXIFICATION 49(LOC101264595)	Solanum lycopersicum
104646060	outer membrane protein H.8(LOC104646060)	Solanum lycopersicum
104649694	uncharacterized LOC104649694(LOC104649694)	Solanum lycopersicum
101245993	extensin-2(LOC101245993)	Solanum lycopersicum
101245992	cysteine synthase-like(LOC101245992)	Solanum lycopersicum
104647274	extensin(LOC104647274)	Solanum lycopersicum
101245998	abscisic acid receptor PYL4-like(LOC101245998)	Solanum lycopersicum
101243699	metal ion binding protein(LOC101243699)	Solanum lycopersicum
101267502	tyrosine-sulfated glycopeptide receptor 1(LOC101267502)	Solanum lycopersicum
101246963	acidic endochitinase-like(LOC101246963)	Solanum lycopersicum
101265447	E3 ubiquitin-protein ligase RNF144B-like(LOC101265447)	Solanum lycopersicum
104648118	caryophyllene	Solanum lycopersicum
104646058	uncharacterized LOC104646058(LOC104646058)	Solanum lycopersicum
104649449	uncharacterized LOC104649449(LOC104649449)	Solanum lycopersicum
101255307	uncharacterized LOC101255307(LOC101255307)	Solanum lycopersicum
101252153	uncharacterized LOC101252153(LOC101252153)	Solanum lycopersicum
101265690	caffeoyl-CoA O-methyltransferase(LOC101265690)	Solanum lycopersicum
101253243	protein LURP-one-related 10(LOC101253243)	Solanum lycopersicum
101256874	RING-H2 finger protein ATL47(LOC101256874)	Solanum lycopersicum
101256877	ATP-dependent DNA helicase Q-like 5(LOC101256877)	Solanum lycopersicum
101253246	myosin-11(LOC101253246)	Solanum lycopersicum
101253004	uncharacterized LOC101253004(LOC101253004)	Solanum lycopersicum
101267757	F-box	Solanum lycopersicum
112941400	small nucleolar RNA SNORD14(LOC112941400)	Solanum lycopersicum
101263156	U-box domain-containing protein 43-like(LOC101263156)	Solanum lycopersicum
101246714	LEAF RUST 10 DISEASE-RESISTANCE LOCUS RECEPTOR-LIKE PROTEIN KINASE-like 1.1(LOC101246714)	Solanum lycopersicum
101266542	tyramine N-feruloyltransferase 4	Solanum lycopersicum
101265331	probable galacturonosyltransferase-like 3(LOC101265331)	Solanum lycopersicum
104647380	uncharacterized LOC104647380(LOC104647380)	Solanum lycopersicum
101266781	UPF0678 fatty acid-binding protein-like protein At1g79260(LOC101266781)	Solanum lycopersicum
101265571	probable glutathione S-transferase(LOC101265571)	Solanum lycopersicum
101264120	probable leucine-rich repeat receptor-like protein kinase At1g35710(LOC101264120)	Solanum lycopersicum
101267512	kirola-like(LOC101267512)	Solanum lycopersicum
101268843	aspartyl protease family protein 1-like(LOC101268843)	Solanum lycopersicum
101267755	uncharacterized LOC101267755(LOC101267755)	Solanum lycopersicum
101264249	uncharacterized LOC101264249(LOC101264249)	Solanum lycopersicum
104646177	uncharacterized LOC104646177(LOC104646177)	Solanum lycopersicum
101245742	receptor-like protein Cf-9(LOC101245742)	Solanum lycopersicum
101251254	expression of terpenoids 1(LOC101251254)	Solanum lycopersicum
104645438	auxin-responsive protein SAUR22-like(LOC104645438)	Solanum lycopersicum
104646528	formin-like protein 20(LOC104646528)	Solanum lycopersicum
112941356	uncharacterized LOC112941356(LOC112941356)	Solanum lycopersicum
101243998	Phosphoglycerate mutase family protein(LOC101243998)	Solanum lycopersicum
101267606	trihelix transcription factor ASIL2(LOC101267606)	Solanum lycopersicum
101265542	F-box protein At1g70590(LOC101265542)	Solanum lycopersicum
101264451	NAC domain-containing protein 71-like(LOC101264451)	Solanum lycopersicum
101262272	BTB	Solanum lycopersicum
101262152	E3 ubiquitin-protein ligase RMA1H1(LOC101262152)	Solanum lycopersicum
101245930	putative gamma-glutamylcyclotransferase At3g02910(LOC101245930)	Solanum lycopersicum
101256813	glyceraldehyde-3-phosphate dehydrogenase GAPCP1, chloroplastic(LOC101256813)	Solanum lycopersicum
101254877	uncharacterized protein At2g23090-like(LOC101254877)	Solanum lycopersicum
101251120	protein NDR1-like(LOC101251120)	Solanum lycopersicum
101254517	TMV resistance protein N-like(LOC101254517)	Solanum lycopersicum
101249163	uncharacterized LOC101249163(LOC101249163)	Solanum lycopersicum
112941340	uncharacterized LOC112941340(LOC112941340)	Solanum lycopersicum
101263370	uncharacterized LOC101263370(LOC101263370)	Solanum lycopersicum
101252337	protein EXORDIUM-like 5(LOC101252337)	Solanum lycopersicum
112941223	small nucleolar RNA SNORD24(LOC112941223)	Solanum lycopersicum
112940013	protein DA1-related 1-like(LOC112940013)	Solanum lycopersicum
112940379	uncharacterized LOC112940379(LOC112940379)	Solanum lycopersicum
101267615	mitochondrial carnitine	Solanum lycopersicum
101244713	pentatricopeptide repeat-containing protein(LOC101244713)	Solanum lycopersicum
101265794	polygalacturonase QRT3(LOC101265794)	Solanum lycopersicum
101244719	probable protein phosphatase 2C 63(LOC101244719)	Solanum lycopersicum
109120650	uncharacterized LOC109120650(LOC109120650)	Solanum lycopersicum
112940139	uncharacterized LOC112940139(LOC112940139)	Solanum lycopersicum
101245806	heparan-alpha-glucosaminide N-acetyltransferase(LOC101245806)	Solanum lycopersicum
101244716	embryogenesis-associated protein EMB8(LOC101244716)	Solanum lycopersicum
543892	alternative oxidase 2(LOC543892)	Solanum lycopersicum
101267731	uncharacterized LOC101267731(LOC101267731)	Solanum lycopersicum
101262169	uncharacterized LOC101262169(LOC101262169)	Solanum lycopersicum
101264227	ribonuclease MC-like(LOC101264227)	Solanum lycopersicum
101249199	1-aminocyclopropane-1-carboxylate oxidase homolog 1(LOC101249199)	Solanum lycopersicum
101252243	cyclic dof factor 3-like(LOC101252243)	Solanum lycopersicum
104646665	uncharacterized LOC104646665(LOC104646665)	Solanum lycopersicum
101258903	uncharacterized LOC101258903(LOC101258903)	Solanum lycopersicum
543511	probable xyloglucan endotransglucosylase	Solanum lycopersicum
101255519	putative glucuronosyltransferase PGSIP8(LOC101255519)	Solanum lycopersicum
112941211	U2 spliceosomal RNA(LOC112941211)	Solanum lycopersicum
101253212	protein TIFY 5A-like(LOC101253212)	Solanum lycopersicum
101254423	uncharacterized LOC101254423(LOC101254423)	Solanum lycopersicum
112941336	uncharacterized LOC112941336(LOC112941336)	Solanum lycopersicum
112941337	uncharacterized LOC112941337(LOC112941337)	Solanum lycopersicum
101264313	uncharacterized LOC101264313(LOC101264313)	Solanum lycopersicum
101263101	probable myosin-binding protein 5(LOC101263101)	Solanum lycopersicum
101264432	arogenate dehydrogenase 1, chloroplastic(LOC101264432)	Solanum lycopersicum
101246809	classical arabinogalactan protein 5(LOC101246809)	Solanum lycopersicum
101267828	F-box	Solanum lycopersicum
109120542	uncharacterized LOC109120542(LOC109120542)	Solanum lycopersicum
101264670	BSD domain-containing protein 1(LOC101264670)	Solanum lycopersicum
104647871	uncharacterized LOC104647871(LOC104647871)	Solanum lycopersicum
101245833	high-affinity nitrate transporter 3.2(LOC101245833)	Solanum lycopersicum
104645691	uncharacterized LOC104645691(LOC104645691)	Solanum lycopersicum
101265646	disease resistance protein Cf-2.2-like(LOC101265646)	Solanum lycopersicum
101252231	putative anthocyanidin reductase(LOC101252231)	Solanum lycopersicum
101250050	thiamine pyrophosphokinase 1(LOC101250050)	Solanum lycopersicum
104649806	uncharacterized LOC104649806(LOC104649806)	Solanum lycopersicum
101253682	uncharacterized LOC101253682(LOC101253682)	Solanum lycopersicum
101254531	probable protein kinase At2g41970(LOC101254531)	Solanum lycopersicum
101251149	uncharacterized LOC101251149(LOC101251149)	Solanum lycopersicum
112940232	small nucleolar RNA U19(LOC112940232)	Solanum lycopersicum
112941441	small nucleolar RNA snoR8a(LOC112941441)	Solanum lycopersicum
101254897	uncharacterized LOC101254897(LOC101254897)	Solanum lycopersicum
101264687	uncharacterized LOC101264687(LOC101264687)	Solanum lycopersicum
112940237	small nucleolar RNA snoR116(LOC112940237)	Solanum lycopersicum
101244614	3-isopropylmalate dehydratase large subunit, chloroplastic(LOC101244614)	Solanum lycopersicum
112940356	serine	Solanum lycopersicum
101245829	thioesterase superfamily protein(LOC101245829)	Solanum lycopersicum
101263470	uncharacterized LOC101263470(LOC101263470)	Solanum lycopersicum
101268808	protein EXORDIUM-like 2(LOC101268808)	Solanum lycopersicum
101266508	serpin-ZX(LOC101266508)	Solanum lycopersicum
101244974	protein ENHANCED DISEASE RESISTANCE 2(LOC101244974)	Solanum lycopersicum
101246911	ADP-ribosylation factor GTPase-activating protein AGD3-like(LOC101246911)	Solanum lycopersicum
104645683	uncharacterized LOC104645683(LOC104645683)	Solanum lycopersicum
101267711	putative protein phosphatase 2C 53(LOC101267711)	Solanum lycopersicum
101243884	isoleucine N-monooxygenase 1-like(LOC101243884)	Solanum lycopersicum
101249496	SART-1 family protein DOT2(LOC101249496)	Solanum lycopersicum
101250001	transcription factor bHLH87(LOC101250001)	Solanum lycopersicum
101252663	U-box domain-containing protein 5-like(LOC101252663)	Solanum lycopersicum
101254602	uncharacterized LOC101254602(LOC101254602)	Solanum lycopersicum
101255811	mitogen-activated protein kinase kinase kinase 18-like(LOC101255811)	Solanum lycopersicum
101254846	probable protein phosphatase 2C 10(LOC101254846)	Solanum lycopersicum
101252661	oligouridylate-binding protein 1(LOC101252661)	Solanum lycopersicum
101248168	thaumatin-like protein(LOC101248168)	Solanum lycopersicum
101253999	probable receptor-like protein kinase At5g20050(LOC101253999)	Solanum lycopersicum
101249251	signal peptidase complex-like protein DTM1(LOC101249251)	Solanum lycopersicum
112941394	small nucleolar RNA snoR118(LOC112941394)	Solanum lycopersicum
112942241	small nucleolar RNA SNORD34(LOC112942241)	Solanum lycopersicum
101249490	uncharacterized protein OsI_027940(LOC101249490)	Solanum lycopersicum
101244919	receptor-like protein 44(LOC101244919)	Solanum lycopersicum
101250247	protein PLANT CADMIUM RESISTANCE 2(LOC101250247)	Solanum lycopersicum
101251336	uncharacterized LOC101251336(LOC101251336)	Solanum lycopersicum
101250488	uncharacterized LOC101250488(LOC101250488)	Solanum lycopersicum
101262113	serine	Solanum lycopersicum
101267926	alpha carbonic anhydrase 7-like(LOC101267926)	Solanum lycopersicum
101265509	chitinase 2-like(LOC101265509)	Solanum lycopersicum
101265627	serine carboxypeptidase-like 45(LOC101265627)	Solanum lycopersicum
101261147	uncharacterized LOC101261147(LOC101261147)	Solanum lycopersicum
104646683	uncharacterized LOC104646683(LOC104646683)	Solanum lycopersicum
101263325	PRA1 family protein B3(LOC101263325)	Solanum lycopersicum
101251564	poly(ADP-ribose) glycohydrolase 1-like(LOC101251564)	Solanum lycopersicum
104648613	dehydration-responsive element-binding protein 1E-like(LOC104648613)	Solanum lycopersicum
104647405	uncharacterized LOC104647405(LOC104647405)	Solanum lycopersicum
101253989	phenylalanine ammonia-lyase-like(LOC101253989)	Solanum lycopersicum
101247067	glycine-rich RNA-binding protein 2, mitochondrial(LOC101247067)	Solanum lycopersicum
109118745	putative late blight resistance protein homolog R1A-3(LOC109118745)	Solanum lycopersicum
101255928	pollen-specific leucine-rich repeat extensin-like protein 3(LOC101255928)	Solanum lycopersicum
101267809	pectinesterase-like(LOC101267809)	Solanum lycopersicum
101251569	nodulin-related protein 1(LOC101251569)	Solanum lycopersicum
101251205	homeobox-leucine zipper protein ATHB-15(LOC101251205)	Solanum lycopersicum
101250236	uncharacterized LOC101250236(LOC101250236)	Solanum lycopersicum
101250477	fimbrin-5(LOC101250477)	Solanum lycopersicum
101265512	probable polygalacturonase(LOC101265512)	Solanum lycopersicum
101258194	WRKY transcription factor 22-like(LOC101258194)	Solanum lycopersicum
101259046	transcription factor JUNGBRUNNEN 1-like(LOC101259046)	Solanum lycopersicum
101261394	zinc finger CCCH domain-containing protein 32-like(LOC101261394)	Solanum lycopersicum
101262005	LEAF RUST 10 DISEASE-RESISTANCE LOCUS RECEPTOR-LIKE PROTEIN KINASE-like 1.1(LOC101262005)	Solanum lycopersicum
101264789	MLO-like protein 4(LOC101264789)	Solanum lycopersicum
101261157	uncharacterized LOC101261157(LOC101261157)	Solanum lycopersicum
101263457	multiple organellar RNA editing factor 3, mitochondrial(LOC101263457)	Solanum lycopersicum
101267932	uncharacterized LOC101267932(LOC101267932)	Solanum lycopersicum
101254989	ABC transporter G family member 7(ABCG7)	Solanum lycopersicum
104647435	uncharacterized LOC104647435(LOC104647435)	Solanum lycopersicum
101250385	la-related protein 6B-like(LOC101250385)	Solanum lycopersicum
101254869	protein PXR1(LOC101254869)	Solanum lycopersicum
101252440	glutamyl-tRNA reductase 1, chloroplastic-like(LOC101252440)	Solanum lycopersicum
101250261	serine	Solanum lycopersicum
109119824	uncharacterized LOC109119824(LOC109119824)	Solanum lycopersicum
104647559	uncharacterized LOC104647559(LOC104647559)	Solanum lycopersicum
101250141	uncharacterized protein At4g33100(LOC101250141)	Solanum lycopersicum
101249391	probable ADP-ribosylation factor GTPase-activating protein AGD14(LOC101249391)	Solanum lycopersicum
101252207	dnaJ homolog subfamily B member 4(LOC101252207)	Solanum lycopersicum
101255953	protein trichome birefringence-like 19(LOC101255953)	Solanum lycopersicum
112940288	uncharacterized LOC112940288(LOC112940288)	Solanum lycopersicum
101247090	GDSL esterase	Solanum lycopersicum
101263300	uncharacterized LOC101263300(LOC101263300)	Solanum lycopersicum
101261121	protein trichome birefringence-like 33(LOC101261121)	Solanum lycopersicum
101263542	WRKY transcription factor 23(LOC101263542)	Solanum lycopersicum
101259075	probable LRR receptor-like serine	Solanum lycopersicum
112941019	small nucleolar RNA Z195	Solanum lycopersicum
101243979	putative GEM-like protein 8(LOC101243979)	Solanum lycopersicum
101266936	cytochrome P450 81D1(LOC101266936)	Solanum lycopersicum
101260398	B3 domain-containing transcription factor VRN1(LOC101260398)	Solanum lycopersicum
101243731	ACT domain-containing protein ACR8(LOC101243731)	Solanum lycopersicum
101263302	cytochrome P450 94B3-like(LOC101263302)	Solanum lycopersicum
104646584	uncharacterized LOC104646584(LOC104646584)	Solanum lycopersicum
101252433	cycloartenol-C-24-methyltransferase 1(LOC101252433)	Solanum lycopersicum
101251465	monothiol glutaredoxin-S1-like(LOC101251465)	Solanum lycopersicum
101254978	peamaclein-like(LOC101254978)	Solanum lycopersicum
101247083	stress-associated protein 7(LOC101247083)	Solanum lycopersicum
104646579	uncharacterized LOC104646579(LOC104646579)	Solanum lycopersicum
104649607	uncharacterized LOC104649607(LOC104649607)	Solanum lycopersicum
101244814	protein XAP5 CIRCADIAN TIMEKEEPER(LOC101244814)	Solanum lycopersicum
101266940	E3 ubiquitin-protein ligase RHA2A-like(LOC101266940)	Solanum lycopersicum
109120234	uncharacterized LOC109120234(LOC109120234)	Solanum lycopersicum
101266827	protein PMR5(LOC101266827)	Solanum lycopersicum
104644271	putative RING-H2 finger protein ATL21A(LOC104644271)	Solanum lycopersicum
101264528	transcription factor MYB86-like(LOC101264528)	Solanum lycopersicum
101265977	caffeoyl-CoA O-methyltransferase(LOC101265977)	Solanum lycopersicum
101266701	pectin acetylesterase 8-like(LOC101266701)	Solanum lycopersicum
101252983	kinesin-like protein KIN-7E(LOC101252983)	Solanum lycopersicum
101249694	patatin-like protein 3(LOC101249694)	Solanum lycopersicum
101251773	putative tRNA pseudouridine synthase Pus10(LOC101251773)	Solanum lycopersicum
543814	glutation-S-transferase(ctu1)	Solanum lycopersicum
101249212	protein SRC2-like(LOC101249212)	Solanum lycopersicum
101251891	wound-induced protein 1(LOC101251891)	Solanum lycopersicum
101247391	O-fucosyltransferase 8(LOC101247391)	Solanum lycopersicum
101247035	OVATE family protein OFP14(OFP14)	Solanum lycopersicum
101247154	CASP-like protein PIMP1(LOC101247154)	Solanum lycopersicum
101248483	protein phosphatase inhibitor 2-like(LOC101248483)	Solanum lycopersicum
104644867	uncharacterized LOC104644867(LOC104644867)	Solanum lycopersicum
104645716	phytosulfokine receptor 1-like(LOC104645716)	Solanum lycopersicum
101252985	deoxynucleoside triphosphate triphosphohydrolase SAMHD1 homolog(LOC101252985)	Solanum lycopersicum
101251412	protein NDR1(LOC101251412)	Solanum lycopersicum
109119120	uncharacterized LOC109119120(LOC109119120)	Solanum lycopersicum
101250202	probable E3 ubiquitin-protein ligase RNF217(LOC101250202)	Solanum lycopersicum
101261583	zinc finger protein ZAT11-like(LOC101261583)	Solanum lycopersicum
101261220	rust resistance kinase Lr10(LOC101261220)	Solanum lycopersicum
101261461	AAA-ATPase At3g50940-like(LOC101261461)	Solanum lycopersicum
101259374	delta(8)-fatty-acid desaturase-like(LOC101259374)	Solanum lycopersicum
101263526	uncharacterized LOC101263526(LOC101263526)	Solanum lycopersicum
101265946	uncharacterized protein At1g01500(LOC101265946)	Solanum lycopersicum
101257190	(-)-germacrene D synthase-like(LOC101257190)	Solanum lycopersicum
101263765	nudix hydrolase 2(LOC101263765)	Solanum lycopersicum
101262677	putative germin-like protein 9-2(LOC101262677)	Solanum lycopersicum
101254910	pyruvate decarboxylase 2(LOC101254910)	Solanum lycopersicum
101251640	beta-D-glucosyl crocetin beta-1,6-glucosyltransferase(LOC101251640)	Solanum lycopersicum
101251761	oligopeptide transporter 2-like(LOC101251761)	Solanum lycopersicum
101249443	uncharacterized LOC101249443(LOC101249443)	Solanum lycopersicum
101247381	syntaxin-121(LOC101247381)	Solanum lycopersicum
543924	wall-associated receptor kinase-like 14(LOC543924)	Solanum lycopersicum
101253945	elicitor-responsive protein 1(LOC101253945)	Solanum lycopersicum
101253826	basic 7S globulin(LOC101253826)	Solanum lycopersicum
101250559	cytochrome P450 81D1-like(LOC101250559)	Solanum lycopersicum
101257069	probable protein phosphatase 2C 12(LOC101257069)	Solanum lycopersicum
101258039	plant intracellular Ras-group-related LRR protein 6(LOC101258039)	Solanum lycopersicum
101258036	3-ketoacyl-CoA synthase 11(LOC101258036)	Solanum lycopersicum
109119113	uncharacterized LOC109119113(LOC109119113)	Solanum lycopersicum
101258158	probable LRR receptor-like serine	Solanum lycopersicum
104644738	uncharacterized LOC104644738(LOC104644738)	Solanum lycopersicum
101251521	pre-rRNA-processing protein ESF2(LOC101251521)	Solanum lycopersicum
101264620	cytochrome b5-like(LOC101264620)	Solanum lycopersicum
101259241	F-box	Solanum lycopersicum
101259360	receptor-like protein kinase FERONIA(LOC101259360)	Solanum lycopersicum
101252609	protein TIFY 5A-like(LOC101252609)	Solanum lycopersicum
101259363	CASP-like protein 4B1(LOC101259363)	Solanum lycopersicum
101256099	probable protein phosphatase 2C 25(LOC101256099)	Solanum lycopersicum
101260261	wound-induced protein 1(LOC101260261)	Solanum lycopersicum
101259243	F-box protein At5g03100-like(LOC101259243)	Solanum lycopersicum
101266806	protein NRT1	Solanum lycopersicum
101265717	ribonuclease 3-like protein 1(LOC101265717)	Solanum lycopersicum
101247146	protein NLP7-like(LOC101247146)	Solanum lycopersicum
101260024	cellulose synthase A catalytic subunit 2 [UDP-forming](LOC101260024)	Solanum lycopersicum
101248599	histidine decarboxylase-like(LOC101248599)	Solanum lycopersicum
101264501	pectinesterase(LOC101264501)	Solanum lycopersicum
101249327	stress-response A	Solanum lycopersicum
101253732	lysM domain-containing GPI-anchored protein 2(LOC101253732)	Solanum lycopersicum
101251794	UDP-glycosyltransferase 71K1-like(LOC101251794)	Solanum lycopersicum
101249597	calponin homology domain-containing protein DDB_G0272472(LOC101249597)	Solanum lycopersicum
104645854	protein DOG1-like 4(LOC104645854)	Solanum lycopersicum
112941050	uncharacterized LOC112941050(LOC112941050)	Solanum lycopersicum
101248383	CSC1-like protein RXW8(LOC101248383)	Solanum lycopersicum
101252407	uncharacterized LOC101252407(LOC101252407)	Solanum lycopersicum
101247291	putative pentatricopeptide repeat-containing protein At3g47840(LOC101247291)	Solanum lycopersicum
101268070	formin-like protein 2(LOC101268070)	Solanum lycopersicum
101260471	pectinesterase(LOC101260471)	Solanum lycopersicum
104649092	transcription factor TCP9(LOC104649092)	Solanum lycopersicum
101259274	uncharacterized LOC101259274(LOC101259274)	Solanum lycopersicum
101260475	F-box protein PP2-A13(LOC101260475)	Solanum lycopersicum
101249358	uncharacterized LOC101249358(LOC101249358)	Solanum lycopersicum
101265809	inositol oxygenase 5-like(LOC101265809)	Solanum lycopersicum
101249460	rho GDP-dissociation inhibitor 1(LOC101249460)	Solanum lycopersicum
101248493	mitochondrial phosphate carrier protein 3, mitochondrial-like(LOC101248493)	Solanum lycopersicum
101251429	dirigent protein 22-like(LOC101251429)	Solanum lycopersicum
101250219	cyclic nucleotide-gated ion channel 1(LOC101250219)	Solanum lycopersicum
101258179	laccase-17-like(LOC101258179)	Solanum lycopersicum
101251305	sesquiterpene synthase-like(LOC101251305)	Solanum lycopersicum
101246190	hyoscyamine 6-dioxygenase-like(LOC101246190)	Solanum lycopersicum
101253720	potassium transporter 5-like(LOC101253720)	Solanum lycopersicum
101262540	inositol-tetrakisphosphate 1-kinase 1-like(LOC101262540)	Solanum lycopersicum
101262540	NAC domain-containing protein 90(LOC101263872)	Solanum lycopersicum
101258292	DNA primase small subunit(LOC101258292)	Solanum lycopersicum
101261332	aspartic proteinase PCS1-like(LOC101261332)	Solanum lycopersicum
101261691	G-type lectin S-receptor-like serine	Solanum lycopersicum
100736484	LysM receptor-like kinase 11(Lyk11)	Solanum lycopersicum
101261216	putative pentatricopeptide repeat-containing protein At5g52630(LOC101261216)	Solanum lycopersicum
101263758	TLD domain-containing protein 2(LOC101263758)	Solanum lycopersicum
101247168	probable BOI-related E3 ubiquitin-protein ligase 2(LOC101247168)	Solanum lycopersicum
101246079	receptor-like protein Cf-9(LOC101246079)	Solanum lycopersicum
101249225	transcription factor MYB44(LOC101249225)	Solanum lycopersicum
101262545	protein NDL2(LOC101262545)	Solanum lycopersicum
101268293	auxin-responsive protein SAUR78(LOC101268293)	Solanum lycopersicum
104646963	uncharacterized LOC104646963(LOC104646963)	Solanum lycopersicum
101247596	cellulose synthase-like protein D3(LOC101247596)	Solanum lycopersicum
101247352	monocopper oxidase-like protein SKU5(LOC101247352)	Solanum lycopersicum
104646604	uncharacterized LOC104646604(LOC104646604)	Solanum lycopersicum
100301944	WRKY transcription factor 40(WRKY40)	Solanum lycopersicum
101256182	uncharacterized LOC101256182(LOC101256182)	Solanum lycopersicum
101256185	BAHD acyltransferase DCR(LOC101256185)	Solanum lycopersicum
101252819	transcription factor MYB4(LOC101252819)	Solanum lycopersicum
101249419	F-box protein SKIP23(LOC101249419)	Solanum lycopersicum
101262758	uncharacterized LOC101262758(LOC101262758)	Solanum lycopersicum
101246387	ankyrin repeat-containing protein BDA1-like(LOC101246387)	Solanum lycopersicum
101260574	guanine nucleotide-binding protein subunit gamma 1(LOC101260574)	Solanum lycopersicum
101260212	protein ESKIMO 1(LOC101260212)	Solanum lycopersicum
101260697	kinesin-like protein KIN-12E(LOC101260697)	Solanum lycopersicum
101260455	ethylene-responsive transcription factor ERF027-like(LOC101260455)	Solanum lycopersicum
101261302	uncharacterized LOC101261302(LOC101261302)	Solanum lycopersicum
104644771	protein BIC1-like(LOC104644771)	Solanum lycopersicum
101245282	protein LURP-one-related 10(LOC101245282)	Solanum lycopersicum
101246133	calcium-dependent protein kinase 29(LOC101246133)	Solanum lycopersicum
109119317	uncharacterized LOC109119317(LOC109119317)	Solanum lycopersicum
104646714	disease resistance protein RPP13-like(LOC104646714)	Solanum lycopersicum
101247341	xyloglucan galactosyltransferase XLT2(LOC101247341)	Solanum lycopersicum
101265906	uncharacterized LOC101265906(LOC101265906)	Solanum lycopersicum
109120963	subtilisin-like protease SBT1.7(LOC109120963)	Solanum lycopersicum
104644538	classical arabinogalactan protein 10-like(LOC104644538)	Solanum lycopersicum
101250755	uncharacterized LOC101250755(LOC101250755)	Solanum lycopersicum
101250756	uncharacterized protein At5g65660(LOC101250756)	Solanum lycopersicum
101257026	BON1-associated protein 2(LOC101257026)	Solanum lycopersicum
101261551	ankyrin repeat, PH and SEC7 domain containing protein secG-like(LOC101261551)	Solanum lycopersicum
101258353	1-aminocyclopropane-1-carboxylate synthase-like(LOC101258353)	Solanum lycopersicum
101251719	DUF21 domain-containing protein At4g14240(LOC101251719)	Solanum lycopersicum
101257383	F-box	Solanum lycopersicum
101257264	glycine-rich RNA-binding protein 4, mitochondrial(LOC101257264)	Solanum lycopersicum
101246258	O-glucosyltransferase rumi(LOC101246258)	Solanum lycopersicum
101244079	protein disulfide-isomerase(LOC101244079)	Solanum lycopersicum
101261316	polygalacturonase At1g48100(LOC101261316)	Solanum lycopersicum
101261678	ribosome biogenesis protein WDR12 homolog(LOC101261678)	Solanum lycopersicum
101261438	uncharacterized LOC101261438(LOC101261438)	Solanum lycopersicum
101249408	uncharacterized LOC101249408(LOC101249408)	Solanum lycopersicum
101249644	uncharacterized LOC101249644(LOC101249644)	Solanum lycopersicum
101260467	probable F-box protein At4g22060(LOC101260467)	Solanum lycopersicum
101260225	patatin-like protein 2(LOC101260225)	Solanum lycopersicum
104646741	uncharacterized LOC104646741(LOC104646741)	Solanum lycopersicum
101248343	UDP-URONIC ACID TRANSPORTER 1-like(LOC101248343)	Solanum lycopersicum
104646987	uncharacterized LOC104646987(LOC104646987)	Solanum lycopersicum
104648925	putative F-box protein At1g49610(LOC104648925)	Solanum lycopersicum
109119306	uncharacterized LOC109119306(LOC109119306)	Solanum lycopersicum
101268154	patatin-like protein 3(LOC101268154)	Solanum lycopersicum
101268155	uncharacterized LOC101268155(LOC101268155)	Solanum lycopersicum
101259358	uncharacterized LOC101259358(LOC101259358)	Solanum lycopersicum
101257299	uncharacterized LOC101257299(LOC101257299)	Solanum lycopersicum
101258267	aspartic proteinase Asp1(LOC101258267)	Solanum lycopersicum
101259235	glutamate decarboxylase 4(LOC101259235)	Solanum lycopersicum
101250302	vignain-like(LOC101250302)	Solanum lycopersicum
101259118	ferredoxin, root R-B1(LOC101259118)	Solanum lycopersicum
101259110	oil body-associated protein 2A(LOC101259110)	Solanum lycopersicum
101257056	LOB domain-containing protein 40(LOC101257056)	Solanum lycopersicum
101262610	TMV resistance protein N-like(LOC101262610)	Solanum lycopersicum
101261884	GDSL esterase	Solanum lycopersicum
101247018	protein-tyrosine-phosphatase MKP1-like(LOC101247018)	Solanum lycopersicum
101249782	callose synthase 5(LOC101249782)	Solanum lycopersicum
101246151	3-ketoacyl-CoA synthase 11(LOC101246151)	Solanum lycopersicum
543701	auxin-regulated protein(LOC543701)	Solanum lycopersicum
112941082	uncharacterized LOC112941082(LOC112941082)	Solanum lycopersicum
109119778	uncharacterized LOC109119778(LOC109119778)	Solanum lycopersicum
104645768	uncharacterized LOC104645768(LOC104645768)	Solanum lycopersicum
109118687	putative late blight resistance protein homolog R1B-17(LOC109118687)	Solanum lycopersicum
101250896	uncharacterized LOC101250896(LOC101250896)	Solanum lycopersicum
101252831	cactin(LOC101252831)	Solanum lycopersicum
101257162	transcription factor BHLH089-like(LOC101257162)	Solanum lycopersicum
101261892	phenylalanine ammonia-lyase 1(LOC101261892)	Solanum lycopersicum
101259585	protein trichome birefringence-like 12(LOC101259585)	Solanum lycopersicum
101261536	pre-mRNA cleavage factor Im 25 kDa subunit 1(LOC101261536)	Solanum lycopersicum
101261657	GATA transcription factor 23-like(LOC101261657)	Solanum lycopersicum
101253916	NAC domain-containing protein 73(LOC101253916)	Solanum lycopersicum
101263958	UDP-glucose 6-dehydrogenase 2(LOC101263958)	Solanum lycopersicum
101247005	LEAF RUST 10 DISEASE-RESISTANCE LOCUS RECEPTOR-LIKE PROTEIN KINASE-like 1.2(LOC101247005)	Solanum lycopersicum
101263954	PI-PLC X domain-containing protein At5g67130(LOC101263954)	Solanum lycopersicum
CQW56_MGT08	tRNA-Leu(trnL(CAA))	Solanum lycopersicum
DREB2	dehydration responsive element binding protein(DREB2)	Solanum lycopersicum
TSI-1	TSI-1 protein(TSI-1)	Solanum lycopersicum
ER-SHSP	small heat shock protein(er-sHSP)	Solanum lycopersicum
LAT52	anther-specific protein LAT52(LAT52)	Solanum lycopersicum
RD2	protein response to dessication 2(RD2)	Solanum lycopersicum
MI-1G	NBS-LRR resistance protein-like protein(Mi-1G)	Solanum lycopersicum
LECRK-VIII	clade VIII lectin receptor kinase(LecRK-VIII)	Solanum lycopersicum
MIR166C	microRNA MIR166c(MIR166c)	Solanum lycopersicum
GST-T4	putative glutathione S-transferase T4(GST-T4)	Solanum lycopersicum
MIOX	myo-inositol oxygenase(MIOX)	Solanum lycopersicum
HT1	hexose transporter 1(ht1)	Solanum lycopersicum
HT2	hexose transporter protein(ht2)	Solanum lycopersicum
AADC2	aromatic amino acid decarboxylase 2(AADC2)	Solanum lycopersicum
BIP	Solanum lycopersicum	543957
HSC70.3	heat shock protein 70-3(hsc70.3)	Solanum lycopersicum
THM16	myb-related transcription factor(THM16)	Solanum lycopersicum
GA2OX3	gibberellin 2-oxidase(GA2ox3)	Solanum lycopersicum
ER5	ethylene-responsive late embryogenesis-like protein(ER5)	Solanum lycopersicum
CEVI19	delta(12)-fatty-acid desaturase(cevi19)	Solanum lycopersicum
PMT6	probable polyol transporter 6(PMT6)	Solanum lycopersicum
CEL5	endo-1,4-beta-glucanase(cel5)	Solanum lycopersicum
U1.4	U1 small nuclear RNA(U1.4)	Solanum lycopersicum
KRP2	p27KIP1-related-protein 2(krp2)	Solanum lycopersicum
LOG7	cytokinin riboside 5'-monophosphate phosphoribohydrolase LOG7(LOG7)	Solanum lycopersicum
SAP11	stress-associated protein 11(SAP11)	Solanum lycopersicum
ACS1A	1-aminocyclopropane-1-carboxylate synthase(ACS1A)	Solanum lycopersicum
MTSHP	mitochondrial small heat shock protein(MTSHP)	Solanum lycopersicum
RAD51	DNA repair protein RAD51(RAD51)	Solanum lycopersicum
MPK3	mitogen-activated protein kinase 3(MPK3)	Solanum lycopersicum
LEHSR203	Abhydrolase superfamily protein(Lehsr203)	Solanum lycopersicum
XET2	xyloglucan endotransglycosylase LeXET2(XET2)	Solanum lycopersicum
THT1-3	N-hydroxycinnamoyl-CoA:tyramine N-hydroxycinnamoyl transferase THT1-3(THT1-3)	Solanum lycopersicum
LEA14	late embryogenesis (Lea)-like protein(LEA14)	Solanum lycopersicum
EIX1	EIX receptor 1(Eix1)	Solanum lycopersicum
HSP90	heat shock protein 90(HSP90)	Solanum lycopersicum
HSP17.4	cytosolic class II small heat shock protein HCT2(HSP17.4)	Solanum lycopersicum
HXK3	hexokinase(HXK3)	Solanum lycopersicum
STD1	bidirectional sugar transporter SWEET5(std1)	Solanum lycopersicum
PLIM2A	LIM domain-containing protein PLIM2a(PLIM2a)	Solanum lycopersicum
CYP734A8	putative brassinosteroid hydroxylase(CYP734A8)	Solanum lycopersicum
CZFP1	C2H2-type zinc finger protein(CZFP1)	Solanum lycopersicum
FRK4	fructokinase(FRK4)	Solanum lycopersicum
EDS1	protein EDS1(EDS1)	Solanum lycopersicum
PAL5	phenylalanine ammonia-lyase 5(PAL5)	Solanum lycopersicum
MKK3	MAPKK(MKK3)	Solanum lycopersicum
PMEI	pectin methylesterase inhibitor(PMEI)	Solanum lycopersicum
VE2	verticillium wilt disease resistance protein Ve2(Ve2)	Solanum lycopersicum
PLDB2	phospholipase PLDb2(PLDb2)	Solanum lycopersicum
PLC7	phosphatidylinositol phospholipase C 7(PLC7)	Solanum lycopersicum
PLDB1	phospholipase PLDb1(PLDb1)	Solanum lycopersicum
CYP90B3	cytochrome P450 90B3(CYP90B3)	Solanum lycopersicum
CPT7	dehydrodolichyl diphosphate synthase 2(CPT7)	Solanum lycopersicum
TXET-B2	xyloglycan endo-transglycosylase(tXET-B2)	Solanum lycopersicum
BHLH1	basic helix-loop-helix(bHLH1)	Solanum lycopersicum
Q`B	glucan endo-1,3-beta-D-glucosidase(Q`b)	Solanum lycopersicum
Genes incremented by Eranthis at 24h (clusters 9, 25, 29, 43)
gene_ID	Gene Name	Species
LYESC2R001	16S ribosomal RNA(LyesC2r001)	Solanum lycopersicum
LYESC2R002	23S ribosomal RNA(LyesC2r002)	Solanum lycopersicum
101267281	solute carrier family 40 member 2-like(LOC101267281)	Solanum lycopersicum
101260769	lanC-like protein GCL2(LOC101260769)	Solanum lycopersicum
101244043	outer envelope protein 64, mitochondrial(LOC101244043)	Solanum lycopersicum
101246462	uncharacterized LOC101246462(LOC101246462)	Solanum lycopersicum
101268374	type I inositol polyphosphate 5-phosphatase 12-like(LOC101268374)	Solanum lycopersicum
101257233	uncharacterized LOC101257233(LOC101257233)	Solanum lycopersicum
101256146	polyribonucleotide nucleotidyltransferase 2, mitochondrial(LOC101256146)	Solanum lycopersicum
112940940	rust resistance kinase Lr10-like(LOC112940940)	Solanum lycopersicum
101256260	putative E3 ubiquitin-protein ligase SINA-like 6(LOC101256260)	Solanum lycopersicum
101261980	folate transporter 1, chloroplastic-like(LOC101261980)	Solanum lycopersicum
101249619	AAA-type ATPase family protein(LOC101249619)	Solanum lycopersicum
112940943	uncharacterized LOC112940943(LOC112940943)	Solanum lycopersicum
101247314	serine	Solanum lycopersicum
104648385	FBD-associated F-box protein At2g26860-like(LOC104648385)	Solanum lycopersicum
101246102	alkane hydroxylase MAH1-like(LOC101246102)	Solanum lycopersicum
101248521	uncharacterized LOC101248521(LOC101248521)	Solanum lycopersicum
101248522	probable carboxylesterase 13(LOC101248522)	Solanum lycopersicum
101246105	wall-associated receptor kinase 5-like(LOC101246105)	Solanum lycopersicum
101248750	transmembrane and coiled-coil domain-containing protein 4(LOC101248750)	Solanum lycopersicum
101244150	nucleobase-ascorbate transporter 2(LOC101244150)	Solanum lycopersicum
101268265	uncharacterized protein At2g39795, mitochondrial(LOC101268265)	Solanum lycopersicum
101258676	uncharacterized LOC101258676(LOC101258676)	Solanum lycopersicum
101258439	tRNA A64-2'-O-ribosylphosphate transferase(LOC101258439)	Solanum lycopersicum
101255160	uncharacterized LOC101255160(LOC101255160)	Solanum lycopersicum
101259880	protein NETWORKED 3A(LOC101259880)	Solanum lycopersicum
101257220	uncharacterized N-acetyltransferase p20-like(LOC101257220)	Solanum lycopersicum
101262845	uncharacterized LOC101262845(LOC101262845)	Solanum lycopersicum
101244275	cytochrome P450 CYP736A12-like(LOC101244275)	Solanum lycopersicum
101247542	probable folate-biopterin transporter 2(LOC101247542)	Solanum lycopersicum
101245153	cytochrome P450 CYP736A1(CYP736A1)	Solanum lycopersicum
101247695	methyl-CpG-binding domain-containing protein 11-like(LOC101247695)	Solanum lycopersicum
101245033	WEB family protein At2g17940(LOC101245033)	Solanum lycopersicum
101250867	origin of replication complex subunit 3(LOC101250867)	Solanum lycopersicum
101259315	uncharacterized LOC101259315(LOC101259315)	Solanum lycopersicum
101265083	E3 ubiquitin-protein ligase SINAT2(LOC101265083)	Solanum lycopersicum
101250621	zinc finger protein JACKDAW(LOC101250621)	Solanum lycopersicum
109119186	uncharacterized LOC109119186(LOC109119186)	Solanum lycopersicum
101255075	uncharacterized LOC101255075(LOC101255075)	Solanum lycopersicum
112940920	uncharacterized LOC112940920(LOC112940920)	Solanum lycopersicum
101245158	uncharacterized LOC101245158(LOC101245158)	Solanum lycopersicum
101245037	homeobox-leucine zipper protein ATHB-7(LOC101245037)	Solanum lycopersicum
112940924	uncharacterized LOC112940924(LOC112940924)	Solanum lycopersicum
112940804	small nucleolar RNA snoR100(LOC112940804)	Solanum lycopersicum
101249875	late embryogenesis abundant protein 46-like(LOC101249875)	Solanum lycopersicum
101248546	uncharacterized LOC101248546(LOC101248546)	Solanum lycopersicum
101249981	L-ascorbate oxidase homolog(LOC101249981)	Solanum lycopersicum
101246232	uncharacterized LOC101246232(LOC101246232)	Solanum lycopersicum
101261729	D-amino-acid transaminase, chloroplastic-like(LOC101261729)	Solanum lycopersicum
101258698	branched-chain-amino-acid aminotransferase-like protein 1(LOC101258698)	Solanum lycopersicum
101258699	uncharacterized LOC101258699(LOC101258699)	Solanum lycopersicum
101250736	probable LRR receptor-like serine	Solanum lycopersicum
101260881	uncharacterized LOC101260881(LOC101260881)	Solanum lycopersicum
101255062	alpha,alpha-trehalose-phosphate synthase [UDP-forming] 1-like(LOC101255062)	Solanum lycopersicum
104646091	uncharacterized LOC104646091(LOC104646091)	Solanum lycopersicum
100037517	L19 ribosomal protein-like(LOC100037517)	Solanum lycopersicum
101251815	rapid alkalinization factor(LOC101251815)	Solanum lycopersicum
104649001	mitogen-activated protein kinase kinase kinase 17-like(LOC104649001)	Solanum lycopersicum
101247202	nuclear ribonuclease Z(LOC101247202)	Solanum lycopersicum
104649483	uncharacterized LOC104649483(LOC104649483)	Solanum lycopersicum
101268249	probable phosphoribosylformylglycinamidine synthase, chloroplastic	Solanum lycopersicum
101267480	protease Do-like 8, chloroplastic(LOC101267480)	Solanum lycopersicum
101244482	G-box-binding factor 4(LOC101244482)	Solanum lycopersicum
101260604	ribosomal RNA small subunit methyltransferase, mitochondrial(LOC101260604)	Solanum lycopersicum
101255254	triacylglycerol lipase SDP1-like(LOC101255254)	Solanum lycopersicum
101258644	uncharacterized LOC101258644(LOC101258644)	Solanum lycopersicum
101254046	short integuments 2, mitochondrial(LOC101254046)	Solanum lycopersicum
101258527	uncharacterized LOC101258527(LOC101258527)	Solanum lycopersicum
109119044	uncharacterized LOC109119044(LOC109119044)	Solanum lycopersicum
101258525	embryonic protein DC-8(LOC101258525)	Solanum lycopersicum
101055529	Hop-interacting protein THI111(LOC101055529)	Solanum lycopersicum
101249938	uncharacterized LOC101249938(LOC101249938)	Solanum lycopersicum
112941955	small nucleolar RNA Z157	Solanum lycopersicum
101267488	probable (S)-N-methylcoclaurine 3'-hydroxylase isozyme 2(LOC101267488)	Solanum lycopersicum
101267368	uncharacterized LOC101267368(LOC101267368)	Solanum lycopersicum
101244367	uncharacterized LOC101244367(LOC101244367)	Solanum lycopersicum
100134906	beta-expansin precursor(LOC100134906)	Solanum lycopersicum
101248843	pentatricopeptide repeat-containing protein At5g46100(LOC101248843)	Solanum lycopersicum
101257308	cardiolipin synthase (CMP-forming), mitochondrial(LOC101257308)	Solanum lycopersicum
101262915	pentatricopeptide repeat-containing protein At1g80150, mitochondrial(LOC101262915)	Solanum lycopersicum
104644810	uncharacterized LOC104644810(LOC104644810)	Solanum lycopersicum
101261827	acyl-coenzyme A thioesterase 13(LOC101261827)	Solanum lycopersicum
101254274	cytokinin response factor 4(CRF4)	Solanum lycopersicum
101256694	protein BREAST CANCER SUSCEPTIBILITY 1 homolog(LOC101256694)	Solanum lycopersicum
101255124	U-box domain-containing protein 16(LOC101255124)	Solanum lycopersicum
101257783	class V chitinase(LOC101257783)	Solanum lycopersicum
101258873	F-box protein At5g07610-like(LOC101258873)	Solanum lycopersicum
109119033	uncharacterized LOC109119033(LOC109119033)	Solanum lycopersicum
101259723	uncharacterized LOC101259723(LOC101259723)	Solanum lycopersicum
101245328	pentatricopeptide repeat-containing protein(LOC101245328)	Solanum lycopersicum
101247749	uncharacterized LOC101247749(LOC101247749)	Solanum lycopersicum
101260980	probable LRR receptor-like serine	Solanum lycopersicum
101055537	Hop-interacting protein THI138(LOC101055537)	Solanum lycopersicum
101265199	protein disulfide-isomerase 5-1(LOC101265199)	Solanum lycopersicum
101253061	pectin acetylesterase 9(LOC101253061)	Solanum lycopersicum
101262803	U-box domain-containing protein 21(LOC101262803)	Solanum lycopersicum
101268225	RING-H2 finger protein ATL34(LOC101268225)	Solanum lycopersicum
101245684	heavy metal-associated isoprenylated plant protein 30-like(LOC101245684)	Solanum lycopersicum
101246899	putative pentatricopeptide repeat-containing protein At3g23330(LOC101246899)	Solanum lycopersicum
101261952	serine	Solanum lycopersicum
101259639	probable LRR receptor-like serine	Solanum lycopersicum
101249950	ETHYLENE INSENSITIVE 3-like 3 protein(LOC101249950)	Solanum lycopersicum
101247893	putative pentatricopeptide repeat-containing protein At5g52630(LOC101247893)	Solanum lycopersicum
101259876	uncharacterized LOC101259876(LOC101259876)	Solanum lycopersicum
101257455	lamin-like protein(LOC101257455)	Solanum lycopersicum
101258661	calcineurin B-like protein 4(LOC101258661)	Solanum lycopersicum
101254183	uncharacterized LOC101254183(LOC101254183)	Solanum lycopersicum
101257330	UDP-glycosyltransferase 91C1-like(LOC101257330)	Solanum lycopersicum
101268552	persulfide dioxygenase ETHE1 homolog, mitochondrial-like(LOC101268552)	Solanum lycopersicum
101267342	josephin-like protein(LOC101267342)	Solanum lycopersicum
101267222	uncharacterized LOC101267222(LOC101267222)	Solanum lycopersicum
101267467	protein SMAX1-LIKE 3-like(LOC101267467)	Solanum lycopersicum
101268436	CST complex subunit STN1(LOC101268436)	Solanum lycopersicum
101244373	protein DELAY OF GERMINATION 1-like(LOC101244373)	Solanum lycopersicum
101265170	uncharacterized LOC101265170(LOC101265170)	Solanum lycopersicum
109119253	uncharacterized LOC109119253(LOC109119253)	Solanum lycopersicum
101254292	uncharacterized LOC101254292(LOC101254292)	Solanum lycopersicum
101255142	nudix hydrolase 22, chloroplastic-like(LOC101255142)	Solanum lycopersicum
101258890	uncharacterized LOC101258890(LOC101258890)	Solanum lycopersicum
101255263	cytoplasmic membrane protein(LOC101255263)	Solanum lycopersicum
101255383	probable Ufm1-specific protease(LOC101255383)	Solanum lycopersicum
101245463	myosin-9-like(LOC101245463)	Solanum lycopersicum
101268323	QWRF motif-containing protein 2-like(LOC101268323)	Solanum lycopersicum
101249826	UDP-galactose	Solanum lycopersicum
101257516	pentatricopeptide repeat-containing protein At5g27110(LOC101257516)	Solanum lycopersicum
109118715	uncharacterized LOC109118715(LOC109118715)	Solanum lycopersicum
101258727	serine	Solanum lycopersicum
101258720	transcription factor JUNGBRUNNEN 1-like(LOC101258720)	Solanum lycopersicum
101255694	probable protein phosphatase 2C 38(LOC101255694)	Solanum lycopersicum
101255451	ATP-dependent DNA helicase DDM1-like(LOC101255451)	Solanum lycopersicum
101257877	omega-amidase, chloroplastic-like(LOC101257877)	Solanum lycopersicum
101266117	DEAD-box ATP-dependent RNA helicase 28(LOC101266117)	Solanum lycopersicum
101247957	tRNA-dihydrouridine synthase(LOC101247957)	Solanum lycopersicum
101265387	proline-rich receptor-like protein kinase PERK8(LOC101265387)	Solanum lycopersicum
109120001	uncharacterized LOC109120001(LOC109120001)	Solanum lycopersicum
112940307	uncharacterized LOC112940307(LOC112940307)	Solanum lycopersicum
109121214	uncharacterized LOC109121214(LOC109121214)	Solanum lycopersicum
109120124	putative pentatricopeptide repeat-containing protein At1g77010, mitochondrial(LOC109120124)	Solanum lycopersicum
101267562	acetylajmalan esterase-like(LOC101267562)	Solanum lycopersicum
101268773	protein YIPF6 homolog(LOC101268773)	Solanum lycopersicum
101248801	topless-related protein 1-like(LOC101248801)	Solanum lycopersicum
101267204	integrin-linked protein kinase 1-like(LOC101267204)	Solanum lycopersicum
104645152	uncharacterized LOC104645152(LOC104645152)	Solanum lycopersicum
101244202	uncharacterized LOC101244202(LOC101244202)	Solanum lycopersicum
104648415	filament-like plant protein 4(LOC104648415)	Solanum lycopersicum
101266483	uncharacterized protein At5g41620(LOC101266483)	Solanum lycopersicum
101253141	F-box	Solanum lycopersicum
109120368	uncharacterized LOC109120368(LOC109120368)	Solanum lycopersicum
101266481	nuclear pore complex protein NUP98A-like(LOC101266481)	Solanum lycopersicum
109120249	uncharacterized LOC109120249(LOC109120249)	Solanum lycopersicum
101253388	uncharacterized LOC101253388(LOC101253388)	Solanum lycopersicum
101257743	uncharacterized LOC101257743(LOC101257743)	Solanum lycopersicum
112941744	small nucleolar RNA U3(LOC112941744)	Solanum lycopersicum
112941983	uncharacterized LOC112941983(LOC112941983)	Solanum lycopersicum
101245527	putative pentatricopeptide repeat-containing protein At3g13770, mitochondrial(LOC101245527)	Solanum lycopersicum
112941747	U1 spliceosomal RNA(LOC112941747)	Solanum lycopersicum
101247709	probable N-acetyltransferase HLS1(LOC101247709)	Solanum lycopersicum
112941987	uncharacterized LOC112941987(LOC112941987)	Solanum lycopersicum
101263097	kinesin-like protein NACK1(LOC101263097)	Solanum lycopersicum
101245642	squamosa promoter-binding-like protein 3(LOC101245642)	Solanum lycopersicum
38930	Rab19(Rab19)	Drosophila melanogaster
104649620	pentatricopeptide repeat-containing protein At4g14170-like(LOC104649620)	Solanum lycopersicum
104645385	vesicle-fusing ATPase-like(LOC104645385)	Solanum lycopersicum
104647116	uncharacterized LOC104647116(LOC104647116)	Solanum lycopersicum
104649419	glycine-rich cell wall structural protein-like(LOC104649419)	Solanum lycopersicum
104649538	uncharacterized LOC104649538(LOC104649538)	Solanum lycopersicum
101253055	DNA repair protein RAD51 homolog 2(LOC101253055)	Solanum lycopersicum
101257414	protein SlTIFY3	Solanum lycopersicum
101256569	uncharacterized LOC101256569(LOC101256569)	Solanum lycopersicum
101246649	early nodulin-93-like(LOC101246649)	Solanum lycopersicum
101248948	uncharacterized LOC101248948(LOC101248948)	Solanum lycopersicum
101249913	protein WALLS ARE THIN 1(LOC101249913)	Solanum lycopersicum
104648683	uncharacterized LOC104648683(LOC104648683)	Solanum lycopersicum
101257408	uncharacterized LOC101257408(LOC101257408)	Solanum lycopersicum
101265371	uncharacterized LOC101265371(LOC101265371)	Solanum lycopersicum
101264162	pentatricopeptide repeat-containing protein At2g46050, mitochondrial(LOC101264162)	Solanum lycopersicum
101257882	acyl-lipid (9-3)-desaturase(LOC101257882)	Solanum lycopersicum
101253044	uncharacterized LOC101253044(LOC101253044)	Solanum lycopersicum
101255588	probable U3 small nucleolar RNA-associated protein 7(LOC101255588)	Solanum lycopersicum
112940992	uncharacterized LOC112940992(LOC112940992)	Solanum lycopersicum
101255466	uncharacterized LOC101255466(LOC101255466)	Solanum lycopersicum
101253049	glycerol-3-phosphate dehydrogenase [NAD(+)](LOC101253049)	Solanum lycopersicum
101247606	uncharacterized LOC101247606(LOC101247606)	Solanum lycopersicum
101246879	ankyrin-3(LOC101246879)	Solanum lycopersicum
112941726	small nucleolar RNA snoR60(LOC112941726)	Solanum lycopersicum
101265374	protein trichome birefringence-like 42(LOC101265374)	Solanum lycopersicum
112940513	uncharacterized LOC112940513(LOC112940513)	Solanum lycopersicum
104649641	uncharacterized LOC104649641(LOC104649641)	Solanum lycopersicum
101255899	putative pentatricopeptide repeat-containing protein At3g15130(LOC101255899)	Solanum lycopersicum
101253233	zinc finger CCCH domain-containing protein 53-like(LOC101253233)	Solanum lycopersicum
101256743	caffeoylshikimate esterase(LOC101256743)	Solanum lycopersicum
101246827	pentatricopeptide repeat-containing protein At4g02820, mitochondrial(LOC101246827)	Solanum lycopersicum
101246705	pentatricopeptide repeat-containing protein At2g39620(LOC101246705)	Solanum lycopersicum
112941554	uncharacterized LOC112941554(LOC112941554)	Solanum lycopersicum
112940345	uncharacterized LOC112940345(LOC112940345)	Solanum lycopersicum
112941559	uncharacterized LOC112941559(LOC112941559)	Solanum lycopersicum
104646281	uncharacterized LOC104646281(LOC104646281)	Solanum lycopersicum
101268731	uncharacterized LOC101268731(LOC101268731)	Solanum lycopersicum
101252136	protein DECREASED SIZE EXCLUSION LIMIT 1(LOC101252136)	Solanum lycopersicum
101253228	protein RESTRICTED TEV MOVEMENT 2(LOC101253228)	Solanum lycopersicum
104647127	protein MKS1(LOC104647127)	Solanum lycopersicum
100316893	protein AUXIN-REGULATED GENE INVOLVED IN ORGAN SIZE(ARGOS)	Solanum lycopersicum
101251285	pentatricopeptide repeat-containing protein At1g59720, chloroplastic	Solanum lycopersicum
101265591	B3 domain-containing protein At3g19184(LOC101265591)	Solanum lycopersicum
101263290	uncharacterized LOC101263290(LOC101263290)	Solanum lycopersicum
101254551	uncharacterized LOC101254551(LOC101254551)	Solanum lycopersicum
101256850	uncharacterized LOC101256850(LOC101256850)	Solanum lycopersicum
101257944	probable protein phosphatase 2C 47(LOC101257944)	Solanum lycopersicum
101256855	probable WRKY transcription factor 51(LOC101256855)	Solanum lycopersicum
101251169	pectinesterase 1(LOC101251169)	Solanum lycopersicum
101265358	uncharacterized LOC101265358(LOC101265358)	Solanum lycopersicum
101245969	uncharacterized LOC101245969(LOC101245969)	Solanum lycopersicum
112941423	U6atac minor spliceosomal RNA(LOC112941423)	Solanum lycopersicum
101264384	calmodulin-interacting protein 111-like(LOC101264384)	Solanum lycopersicum
104645183	uncharacterized LOC104645183(LOC104645183)	Solanum lycopersicum
101268742	F-box protein At4g35930(LOC101268742)	Solanum lycopersicum
101244753	pentatricopeptide repeat-containing protein At1g31430-like(LOC101244753)	Solanum lycopersicum
101254106	pentatricopeptide repeat-containing protein At3g14730(LOC101254106)	Solanum lycopersicum
101253010	replication factor C subunit 3(LOC101253010)	Solanum lycopersicum
101255799	pentatricopeptide repeat-containing protein At4g02750-like(LOC101255799)	Solanum lycopersicum
112940566	small nucleolar RNA snoR86(LOC112940566)	Solanum lycopersicum
112940687	uncharacterized LOC112940687(LOC112940687)	Solanum lycopersicum
101265204	probable polygalacturonase(LOC101265204)	Solanum lycopersicum
101263388	serine protease inhibitor 5-like(LOC101263388)	Solanum lycopersicum
101244308	nuclear valosin-containing protein-like(LOC101244308)	Solanum lycopersicum
101262179	protein ALP1-like(LOC101262179)	Solanum lycopersicum
101244306	ycf49-like protein(LOC101244306)	Solanum lycopersicum
101265201	DNA-directed RNA polymerase III subunit 1(LOC101265201)	Solanum lycopersicum
101262052	F-box protein PP2-B15(LOC101262052)	Solanum lycopersicum
112941417	small nucleolar RNA Z221	Solanum lycopersicum
101265563	bifunctional adenosine 5'-phosphosulfate phosphorylase	Solanum lycopersicum
101255790	WD repeat-containing protein DWA2(LOC101255790)	Solanum lycopersicum
101244542	probable Histone-lysine N-methyltransferase ATXR5(LOC101244542)	Solanum lycopersicum
101252280	uncharacterized LOC101252280(LOC101252280)	Solanum lycopersicum
778306	floral homeotic protein PISTILLATA-like(TPI)	Solanum lycopersicum
101245991	1-aminocyclopropane-1-carboxylate oxidase homolog(LOC101245991)	Solanum lycopersicum
101266417	cell division control protein 48 homolog B(LOC101266417)	Solanum lycopersicum
101244546	F-box	Solanum lycopersicum
101245996	DEAD-box ATP-dependent RNA helicase 31-like(LOC101245996)	Solanum lycopersicum
101263027	uncharacterized LOC101263027(LOC101263027)	Solanum lycopersicum
101246600	F-box	Solanum lycopersicum
101244786	uncharacterized LOC101244786(LOC101244786)	Solanum lycopersicum
101256879	dirigent protein 24(LOC101256879)	Solanum lycopersicum
101258814	pentatricopeptide repeat-containing protein At3g46790, chloroplastic(LOC101258814)	Solanum lycopersicum
101251187	glutaredoxin-C11(LOC101251187)	Solanum lycopersicum
101257726	ubiquitin domain-containing protein 1(LOC101257726)	Solanum lycopersicum
101252154	peroxisomal membrane protein PMP22(LOC101252154)	Solanum lycopersicum
101256871	uncharacterized LOC101256871(LOC101256871)	Solanum lycopersicum
101253244	autophagy-related protein 101(LOC101253244)	Solanum lycopersicum
101253005	pentatricopeptide repeat-containing protein At4g31070, mitochondrial(LOC101253005)	Solanum lycopersicum
101256634	serine	Solanum lycopersicum
101265577	uncharacterized LOC101265577(LOC101265577)	Solanum lycopersicum
101246716	coilin(LOC101246716)	Solanum lycopersicum
101265213	pentatricopeptide repeat-containing protein At5g62370(LOC101265213)	Solanum lycopersicum
101245746	uncharacterized LOC101245746(LOC101245746)	Solanum lycopersicum
101244650	RING-H2 finger protein ATL3-like(LOC101244650)	Solanum lycopersicum
104649442	geraniol 8-hydroxylase-like(LOC104649442)	Solanum lycopersicum
101266547	splicing factor 1(LOC101266547)	Solanum lycopersicum
101244412	single-stranded DNA binding protein-like protein(LOC101244412)	Solanum lycopersicum
101266789	uncharacterized LOC101266789(LOC101266789)	Solanum lycopersicum
101251255	1-aminocyclopropane-1-carboxylate oxidase(ACO2)	Solanum lycopersicum
104646641	zinc finger BED domain-containing protein DAYSLEEPER-like(LOC104646641)	Solanum lycopersicum
101253317	uncharacterized LOC101253317(LOC101253317)	Solanum lycopersicum
104647856	uncharacterized LOC104647856(LOC104647856)	Solanum lycopersicum
101251491	cleavage and polyadenylation specificity factor subunit 6(LOC101251491)	Solanum lycopersicum
112940383	28S ribosomal RNA(LOC112940383)	Solanum lycopersicum
112941351	uncharacterized LOC112941351(LOC112941351)	Solanum lycopersicum
101249293	protein FAF-like, chloroplastic(LOC101249293)	Solanum lycopersicum
112941599	small nucleolar RNA R66(LOC112941599)	Solanum lycopersicum
101243635	uncharacterized LOC101243635(LOC101243635)	Solanum lycopersicum
101265782	protein ENHANCED DOWNY MILDEW 2-like(LOC101265782)	Solanum lycopersicum
101245817	uncharacterized LOC101245817(LOC101245817)	Solanum lycopersicum
101249045	LOB domain-containing protein 1(LOC101249045)	Solanum lycopersicum
101253425	protein tesmin	Solanum lycopersicum
101261190	protein SRG1-like(LOC101261190)	Solanum lycopersicum
112941581	uncharacterized LOC112941581(LOC112941581)	Solanum lycopersicum
109119872	uncharacterized LOC109119872(LOC109119872)	Solanum lycopersicum
101254873	pentatricopeptide repeat-containing protein At5g66520-like(LOC101254873)	Solanum lycopersicum
101243745	fatty acid amide hydrolase(LOC101243745)	Solanum lycopersicum
112940018	caldesmon-like(LOC112940018)	Solanum lycopersicum
101261196	electron transfer flavoprotein subunit alpha, mitochondrial(LOC101261196)	Solanum lycopersicum
101268823	uncharacterized LOC101268823(LOC101268823)	Solanum lycopersicum
101250067	uncharacterized LOC101250067(LOC101250067)	Solanum lycopersicum
101254548	DNA-directed RNA polymerase III subunit 2-like(LOC101254548)	Solanum lycopersicum
101255758	L10-interacting MYB domain-containing protein(LOC101255758)	Solanum lycopersicum
101249198	cation	Solanum lycopersicum
101254664	uncharacterized LOC101254664(LOC101254664)	Solanum lycopersicum
101257930	zinc finger protein CONSTANS-LIKE 9-like(LOC101257930)	Solanum lycopersicum
101265523	cytochrome c-type biogenesis CcmH-like mitochondrial protein(LOC101265523)	Solanum lycopersicum
101264554	2-oxoglutarate-dependent dioxygenase AOP2(LOC101264554)	Solanum lycopersicum
101263462	RNA-binding protein BRN1(LOC101263462)	Solanum lycopersicum
101264439	putative pentatricopeptide repeat-containing protein At1g17630(LOC101264439)	Solanum lycopersicum
101265528	HIPL1 protein-like(LOC101265528)	Solanum lycopersicum
101253205	UDP-arabinose 4-epimerase 1(LOC101253205)	Solanum lycopersicum
104645442	uncharacterized LOC104645442(LOC104645442)	Solanum lycopersicum
104645565	uncharacterized LOC104645565(LOC104645565)	Solanum lycopersicum
104644477	uncharacterized LOC104644477(LOC104644477)	Solanum lycopersicum
101254418	uncharacterized LOC101254418(LOC101254418)	Solanum lycopersicum
543986	beta-1,3-glucanase(LOC543986)	Solanum lycopersicum
101249065	ribonucleoside-diphosphate reductase large subunit-like(LOC101249065)	Solanum lycopersicum
104645327	uncharacterized LOC104645327(LOC104645327)	Solanum lycopersicum
101248092	tetraketide alpha-pyrone reductase 1(LOC101248092)	Solanum lycopersicum
109120547	uncharacterized LOC109120547(LOC109120547)	Solanum lycopersicum
101253561	50S ribosomal protein L1(LOC101253561)	Solanum lycopersicum
101253321	4-hydroxy-tetrahydrodipicolinate reductase 1, chloroplastic-like(LOC101253321)	Solanum lycopersicum
101255984	CDP-diacylglycerol--glycerol-3-phosphate 3-phosphatidyltransferase 2(LOC101255984)	Solanum lycopersicum
101254654	protease Do-like 10, mitochondrial(LOC101254654)	Solanum lycopersicum
101255623	uncharacterized LOC101255623(LOC101255623)	Solanum lycopersicum
112940111	uncharacterized LOC112940111(LOC112940111)	Solanum lycopersicum
112941208	5.8S ribosomal RNA(LOC112941208)	Solanum lycopersicum
101264680	phospholipase D delta-like(LOC101264680)	Solanum lycopersicum
101263591	pentatricopeptide repeat-containing protein At5g16860(LOC101263591)	Solanum lycopersicum
104647898	uncharacterized LOC104647898(LOC104647898)	Solanum lycopersicum
101248282	probable sulfate transporter 3.4(LOC101248282)	Solanum lycopersicum
101253879	U3 small nucleolar ribonucleoprotein protein MPP10(LOC101253879)	Solanum lycopersicum
109119723	uncharacterized LOC109119723(LOC109119723)	Solanum lycopersicum
101250480	organic cation	Solanum lycopersicum
101252546	protein indeterminate-domain 2(LOC101252546)	Solanum lycopersicum
101259053	exosome complex component RRP43-like(LOC101259053)	Solanum lycopersicum
101262353	cytochrome P450 86A22-like(LOC101262353)	Solanum lycopersicum
101265861	uncharacterized LOC101265861(LOC101265861)	Solanum lycopersicum
101264773	premnaspirodiene oxygenase(LOC101264773)	Solanum lycopersicum
101264894	glutaminyl-peptide cyclotransferase(LOC101264894)	Solanum lycopersicum
101262471	beta-glucuronosyltransferase GlcAT14B(LOC101262471)	Solanum lycopersicum
104648740	uncharacterized LOC104648740(LOC104648740)	Solanum lycopersicum
101266956	putative pentatricopeptide repeat-containing protein At3g08820(LOC101266956)	Solanum lycopersicum
101243950	uncharacterized LOC101243950(LOC101243950)	Solanum lycopersicum
104647643	uncharacterized LOC104647643(LOC104647643)	Solanum lycopersicum
101253501	protein transport protein Sec24-like CEF(LOC101253501)	Solanum lycopersicum
101249244	uncharacterized LOC101249244(LOC101249244)	Solanum lycopersicum
104644498	uncharacterized LOC104644498(LOC104644498)	Solanum lycopersicum
104646676	uncharacterized LOC104646676(LOC104646676)	Solanum lycopersicum
101247187	serine	Solanum lycopersicum
112940054	uncharacterized acetyltransferase At3g50280-like(LOC112940054)	Solanum lycopersicum
101265874	clathrin interactor 1(LOC101265874)	Solanum lycopersicum
101263697	ethylene response factor D.1(ERF-D1)	Solanum lycopersicum
112942115	uncharacterized LOC112942115(LOC112942115)	Solanum lycopersicum
101259045	protease 2(LOC101259045)	Solanum lycopersicum
104646670	uncharacterized LOC104646670(LOC104646670)	Solanum lycopersicum
104644494	uncharacterized LOC104644494(LOC104644494)	Solanum lycopersicum
104646793	uncharacterized LOC104646793(LOC104646793)	Solanum lycopersicum
104646551	uncharacterized LOC104646551(LOC104646551)	Solanum lycopersicum
109119828	uncharacterized LOC109119828(LOC109119828)	Solanum lycopersicum
104645498	uncharacterized LOC104645498(LOC104645498)	Solanum lycopersicum
101252684	protein SET DOMAIN GROUP 41(LOC101252684)	Solanum lycopersicum
101252681	growth-regulating factor 1-like(LOC101252681)	Solanum lycopersicum
112941494	uncharacterized LOC112941494(LOC112941494)	Solanum lycopersicum
101244819	UDP-arabinose 4-epimerase 1(LOC101244819)	Solanum lycopersicum
101252447	subtilisin-like protease SBT1.9(LOC101252447)	Solanum lycopersicum
101252203	O-methyltransferase MdmC-like(LOC101252203)	Solanum lycopersicum
101251477	transmembrane 9 superfamily member 4-like(LOC101251477)	Solanum lycopersicum
101243854	putative CCA tRNA nucleotidyltransferase 2(LOC101243854)	Solanum lycopersicum
112942226	uncharacterized LOC112942226(LOC112942226)	Solanum lycopersicum
101260391	calcium-dependent protein kinase 18-like(LOC101260391)	Solanum lycopersicum
101266939	style cell-cycle inhibitor 1-B(LOC101266939)	Solanum lycopersicum
101266818	lysine histidine transporter-like 8(LOC101266818)	Solanum lycopersicum
101262456	putative pentatricopeptide repeat-containing protein At3g25970(LOC101262456)	Solanum lycopersicum
101263305	disease resistance protein RPP13-like(LOC101263305)	Solanum lycopersicum
101262215	NAC domain-containing protein 75(LOC101262215)	Solanum lycopersicum
104647543	uncharacterized LOC104647543(LOC104647543)	Solanum lycopersicum
101255943	uncharacterized LOC101255943(LOC101255943)	Solanum lycopersicum
101256914	DNA topoisomerase 2-binding protein 1(LOC101256914)	Solanum lycopersicum
101249268	methyltransferase-like protein 1(LOC101249268)	Solanum lycopersicum
101249383	uncharacterized LOC101249383(LOC101249383)	Solanum lycopersicum
101250372	pentatricopeptide repeat-containing protein At1g55890, mitochondrial(LOC101250372)	Solanum lycopersicum
101261011	uncharacterized LOC101261011(LOC101261011)	Solanum lycopersicum
101262342	glucomannan 4-beta-mannosyltransferase 1-like(LOC101262342)	Solanum lycopersicum
101243725	rho guanine nucleotide exchange factor 8-like(LOC101243725)	Solanum lycopersicum
101258097	pentatricopeptide repeat-containing protein At4g21065(LOC101258097)	Solanum lycopersicum
101244935	uncharacterized LOC101244935(LOC101244935)	Solanum lycopersicum
101243841	E3 ubiquitin-protein ligase AIRP2(LOC101243841)	Solanum lycopersicum
104645361	RING-H2 finger protein ATL10-like(LOC104645361)	Solanum lycopersicum
101258093	SEC14 cytosolic factor(LOC101258093)	Solanum lycopersicum
101249029	phospholipase A(1) DAD1, chloroplastic-like(LOC101249029)	Solanum lycopersicum
101261258	transcription factor bHLH49-like(LOC101261258)	Solanum lycopersicum
104648750	uncharacterized LOC104648750(LOC104648750)	Solanum lycopersicum
101265612	pentatricopeptide repeat-containing protein At1g11290, chloroplastic(LOC101265612)	Solanum lycopersicum
101254803	uncharacterized LOC101254803(LOC101254803)	Solanum lycopersicum
101246067	DNA-directed RNA polymerase III subunit RPC7(LOC101246067)	Solanum lycopersicum
101268097	uncharacterized LOC101268097(LOC101268097)	Solanum lycopersicum
101248361	LRR receptor-like serine	Solanum lycopersicum
101252749	receptor-like serine	Solanum lycopersicum
101251535	probable glycosyltransferase At5g03795(LOC101251535)	Solanum lycopersicum
101250687	serine carboxypeptidase-like 17(LOC101250687)	Solanum lycopersicum
101253950	ABSCISIC ACID-INSENSITIVE 5-like protein 2(LOC101253950)	Solanum lycopersicum
101258160	protein NRT1	Solanum lycopersicum
101262670	pentatricopeptide repeat-containing protein At4g30700-like(LOC101262670)	Solanum lycopersicum
101264858	F-box	Solanum lycopersicum
101265824	putative methylesterase 11, chloroplastic(LOC101265824)	Solanum lycopersicum
101248247	serine	Solanum lycopersicum
101248590	putative E3 ubiquitin-protein ligase LIN-1(LOC101248590)	Solanum lycopersicum
112940094	uncharacterized LOC112940094(LOC112940094)	Solanum lycopersicum
101258157	caffeic acid 3-O-methyltransferase(LOC101258157)	Solanum lycopersicum
101260141	transcription factor PIF1(LOC101260141)	Solanum lycopersicum
112942159	uncharacterized LOC112942159(LOC112942159)	Solanum lycopersicum
101262206	pentatricopeptide repeat-containing protein At2g22070(LOC101262206)	Solanum lycopersicum
101264747	ethylene-responsive transcription factor CRF1(LOC101264747)	Solanum lycopersicum
101248356	protein N-lysine methyltransferase METTL21A(LOC101248356)	Solanum lycopersicum
104649069	uncharacterized LOC104649069(LOC104649069)	Solanum lycopersicum
101252763	uncharacterized LOC101252763(LOC101252763)	Solanum lycopersicum
101247173	pyruvate decarboxylase 1-like(LOC101247173)	Solanum lycopersicum
104645730	uncharacterized LOC104645730(LOC104645730)	Solanum lycopersicum
104645734	uncharacterized LOC104645734(LOC104645734)	Solanum lycopersicum
104646826	uncharacterized LOC104646826(LOC104646826)	Solanum lycopersicum
112941057	uncharacterized LOC112941057(LOC112941057)	Solanum lycopersicum
101252403	40S ribosomal protein S27-1-like(LOC101252403)	Solanum lycopersicum
101262771	protein GID8 homolog(LOC101262771)	Solanum lycopersicum
101261206	cation	Solanum lycopersicum
101261447	tRNA:m(4)X modification enzyme TRM13 homolog(LOC101261447)	Solanum lycopersicum
101262539	pentatricopeptide repeat-containing protein At5g66520-like(LOC101262539)	Solanum lycopersicum
101262418	ubiquitin-conjugating enzyme E2 7(LOC101262418)	Solanum lycopersicum
104649098	uncharacterized LOC104649098(LOC104649098)	Solanum lycopersicum
101261565	zinc-finger homeodomain protein 6(LOC101261565)	Solanum lycopersicum
101265921	receptor protein kinase-like protein ZAR1(LOC101265921)	Solanum lycopersicum
101263984	PLAT domain-containing protein 3(LOC101263984)	Solanum lycopersicum
101260598	protein SRG1-like(LOC101260598)	Solanum lycopersicum
101250452	ATP-dependent DNA helicase Q-like SIM(LOC101250452)	Solanum lycopersicum
101253967	DNA polymerase epsilon catalytic subunit A-like(LOC101253967)	Solanum lycopersicum
101253846	cystinosin homolog(LOC101253846)	Solanum lycopersicum
101248370	putative HVA22-like protein g(LOC101248370)	Solanum lycopersicum
104645844	heavy metal-associated isoprenylated plant protein 28-like(LOC104645844)	Solanum lycopersicum
112942252	small nucleolar RNA Z266(LOC112942252)	Solanum lycopersicum
101250459	putative disease resistance protein RGA1(LOC101250459)	Solanum lycopersicum
101247280	bifunctional nuclease 2(LOC101247280)	Solanum lycopersicum
101251786	protein C2-DOMAIN ABA-RELATED 4(LOC101251786)	Solanum lycopersicum
112941166	uncharacterized LOC112941166(LOC112941166)	Solanum lycopersicum
101263751	putative kinase-like protein TMKL1(LOC101263751)	Solanum lycopersicum
101259141	MMS19 nucleotide excision repair protein homolog(LOC101259141)	Solanum lycopersicum
101258295	uncharacterized LOC101258295(LOC101258295)	Solanum lycopersicum
101258171	phytosulfokine receptor 2(LOC101258171)	Solanum lycopersicum
101261453	sister chromatid cohesion 1 protein 3(LOC101261453)	Solanum lycopersicum
101257087	pentatricopeptide repeat-containing protein At1g11900(LOC101257087)	Solanum lycopersicum
101257089	DUF724 domain-containing protein 2-like(LOC101257089)	Solanum lycopersicum
101259386	uncharacterized LOC101259386(LOC101259386)	Solanum lycopersicum
101264728	pentatricopeptide repeat-containing protein At1g13040, mitochondrial(LOC101264728)	Solanum lycopersicum
101263999	cytochrome P450 CYP736A12-like(LOC101263999)	Solanum lycopersicum
101249226	protein ALUMINUM SENSITIVE 3(LOC101249226)	Solanum lycopersicum
101259380	receptor-like serine	Solanum lycopersicum
101248017	basic proline-rich protein(LOC101248017)	Solanum lycopersicum
101247591	zinc finger CCCH domain-containing protein 30(LOC101247591)	Solanum lycopersicum
101250882	SWR1 complex subunit 2(LOC101250882)	Solanum lycopersicum
101258487	glutamine--fructose-6-phosphate aminotransferase [isomerizing] 2(LOC101258487)	Solanum lycopersicum
101257272	uncharacterized LOC101257272(LOC101257272)	Solanum lycopersicum
101261540	nucleotide-sugar uncharacterized transporter 3(LOC101261540)	Solanum lycopersicum
101250759	pentatricopeptide repeat-containing protein At5g15300(LOC101250759)	Solanum lycopersicum
101252817	peptidyl-prolyl cis-trans isomerase lFKBP53(FKBP53)	Solanum lycopersicum
101257275	omega-amidase, chloroplastic-like(LOC101257275)	Solanum lycopersicum
101262999	ion channel CASTOR-like(LOC101262999)	Solanum lycopersicum
101247479	3-oxoacyl-[acyl-carrier-protein] reductase FabG-like(LOC101247479)	Solanum lycopersicum
101248207	peroxisome biogenesis protein 16(LOC101248207)	Solanum lycopersicum
101246388	tRNA (guanine(10)-N2)-methyltransferase homolog(LOC101246388)	Solanum lycopersicum
101248325	putative serine	Solanum lycopersicum
101246149	mitochondrial import inner membrane translocase subunit TIM14-3-like(LOC101246149)	Solanum lycopersicum
104645861	F-box	Solanum lycopersicum
101256059	pentatricopeptide repeat-containing protein At2g27610(LOC101256059)	Solanum lycopersicum
101250995	ras-related protein RABE1c(LOC101250995)	Solanum lycopersicum
101259569	uncharacterized LOC101259569(LOC101259569)	Solanum lycopersicum
101250873	wall-associated receptor kinase-like 20(LOC101250873)	Solanum lycopersicum
101255082	probable F-box protein At1g65740(LOC101255082)	Solanum lycopersicum
101249409	uncharacterized LOC101249409(LOC101249409)	Solanum lycopersicum
101251959	poly(A) polymerase I(LOC101251959)	Solanum lycopersicum
101251837	uncharacterized LOC101251837(LOC101251837)	Solanum lycopersicum
101249886	glycine-rich domain-containing protein 2(LOC101249886)	Solanum lycopersicum
101261556	protein gamma response 1(LOC101261556)	Solanum lycopersicum
101261314	oxygen-independent coproporphyrinogen-III oxidase-like protein sll1917(LOC101261314)	Solanum lycopersicum
101249525	uncharacterized acetyltransferase At3g50280-like(LOC101249525)	Solanum lycopersicum
101249430	alpha-L-fucosidase 1(LOC101249430)	Solanum lycopersicum
101247130	21 kDa protein-like(LOC101247130)	Solanum lycopersicum
101247250	type I inositol polyphosphate 5-phosphatase 8(LOC101247250)	Solanum lycopersicum
104645772	uncharacterized LOC104645772(LOC104645772)	Solanum lycopersicum
101245191	uncharacterized LOC101245191(LOC101245191)	Solanum lycopersicum
101247252	uncharacterized LOC101247252(LOC101247252)	Solanum lycopersicum
101259237	protein SLOW GREEN 1, chloroplastic(LOC101259237)	Solanum lycopersicum
101251756	uncharacterized LOC101251756(LOC101251756)	Solanum lycopersicum
101252723	protein RBL(LOC101252723)	Solanum lycopersicum
101252600	rab3 GTPase-activating protein catalytic subunit(LOC101252600)	Solanum lycopersicum
109120740	uncharacterized LOC109120740(LOC109120740)	Solanum lycopersicum
101263705	uncharacterized LOC101263705(LOC101263705)	Solanum lycopersicum
101260553	uncharacterized LOC101260553(LOC101260553)	Solanum lycopersicum
101261523	uncharacterized LOC101261523(LOC101261523)	Solanum lycopersicum
101260312	queuine tRNA-ribosyltransferase accessory subunit 2(LOC101260312)	Solanum lycopersicum
101260676		Solanum lycopersicum
101251982	glucan endo-1,3-beta-glucosidase 6-like(LOC101251982)	Solanum lycopersicum
112942051	uncharacterized LOC112942051(LOC112942051)	Solanum lycopersicum
101250654	uncharacterized LOC101250654(LOC101250654)	Solanum lycopersicum
112942056	uncharacterized LOC112942056(LOC112942056)	Solanum lycopersicum
101258254	uncharacterized LOC101258254(LOC101258254)	Solanum lycopersicum
101259102	ras GTPase-activating protein-binding protein 2-like(LOC101259102)	Solanum lycopersicum
101248218	probable polygalacturonase(LOC101248218)	Solanum lycopersicum
101247004	mitochondrial proton	Solanum lycopersicum
101261537	nudix hydrolase 8(LOC101261537)	Solanum lycopersicum
101261411	uncharacterized LOC101261411(LOC101261411)	Solanum lycopersicum
101260445	guanylate-binding protein 5-like(LOC101260445)	Solanum lycopersicum
FALSIFLORA	FLORICAULA	Solanum lycopersicum
AAT	alcohol acyl transferase(AAT)	Solanum lycopersicum
TPG6	polygalacturonase(TPG6)	Solanum lycopersicum
LOX1.1	lipoxygenase(LOX1.1)	Solanum lycopersicum
TBN1	endonuclease precursor-like(tbn1)	Solanum lycopersicum
TMP	meiotic serine proteinase(TMP)	Solanum lycopersicum
FORMIN-I2I	formin I2I(formin-I2I)	Solanum lycopersicum
ODD	2-oxoglutarate-dependent dioxygenase(ODD)	Solanum lycopersicum
MIR482D	microRNA MIR482d(MIR482d)	Solanum lycopersicum
TCP22	TCP transcription factor 22(TCP22)	Solanum lycopersicum
MDC	mevalonate disphosphate decarboxylase 2(MDC)	Solanum lycopersicum
ST2	sulfate transporter 2(ST2)	Solanum lycopersicum
ERF4	ethylene response factor 4(ERF4)	Solanum lycopersicum
PR1B1	pathogenesis-related leaf protein 6(PR1b1)	Solanum lycopersicum
TPM-1	osmotin-like protein OSML13(TPM-1)	Solanum lycopersicum
P18	deoxyuridine triphosphatase(P18)	Solanum lycopersicum
PT1	Phosphate transporter 1(PT1)	Solanum lycopersicum
EXP18	expansin18(exp18)	Solanum lycopersicum
SPE4	spe4 protein(spe4)	Solanum lycopersicum
CA3	carbonic anhydrase(ca3)	Solanum lycopersicum
TBG7	beta-galactosidase(TBG7)	Solanum lycopersicum
PAP1	purple acid phosphatase 2(PAP1)	Solanum lycopersicum
MAPK4	mitogen-activated protein kinase 4(MAPK4)	Solanum lycopersicum
Genes mitigated by Eranthis at 5h (clusters 21, 36)
gene_ID	Gene Name	Species
101260527	galactoside 2-alpha-L-fucosyltransferase(LOC101260527)	Solanum lycopersicum
101246340	agamous-like MADS-box protein AGL62(LOC101246340)	Solanum lycopersicum
101267286	trihelix transcription factor ASR3(LOC101267286)	Solanum lycopersicum
101254641	uncharacterized LOC101254641(LOC101254641)	Solanum lycopersicum
101266512	protein NDL1-like(LOC101266512)	Solanum lycopersicum
101260093	anthocyanidin 3-O-glucosyltransferase(LOC101260093)	Solanum lycopersicum
101263360	glycosyltransferase-like protein(LOC101263360)	Solanum lycopersicum
112940946	uncharacterized LOC112940946(LOC112940946)	Solanum lycopersicum
104649351	uncharacterized LOC104649351(LOC104649351)	Solanum lycopersicum
101251122	protein DOG1-like 4(LOC101251122)	Solanum lycopersicum
112941226	small nucleolar RNA R38(LOC112941226)	Solanum lycopersicum
101265797	UDP-glycosyltransferase 13-like(LOC101265797)	Solanum lycopersicum
101266764	GATA transcription factor 16(LOC101266764)	Solanum lycopersicum
101266763	F-box	Solanum lycopersicum
101263493	anthocyanidin reductase ((2S)-flavan-3-ol-forming)(LOC101263493)	Solanum lycopersicum
101247305	pelargonidin 3-O-(6-caffeoylglucoside) 5-O-(6-O-malonylglucoside) 4'''-malonyltransferase-like(LOC101247305)	Solanum lycopersicum
101262843	uncharacterized LOC101262843(LOC101262843)	Solanum lycopersicum
104645215	protein GLUTAMINE DUMPER 5-like(LOC104645215)	Solanum lycopersicum
101258901	bidirectional sugar transporter SWEET16-like(LOC101258901)	Solanum lycopersicum
112941215	U4 spliceosomal RNA(LOC112941215)	Solanum lycopersicum
101255070	kinesin-like protein KIN-14Q(LOC101255070)	Solanum lycopersicum
112941335	uncharacterized LOC112941335(LOC112941335)	Solanum lycopersicum
101264793	amino acid transporter AVT1J-like(LOC101264793)	Solanum lycopersicum
101255196	uncharacterized LOC101255196(LOC101255196)	Solanum lycopersicum
101245157	probable isoaspartyl peptidase	Solanum lycopersicum
101244860	uncharacterized LOC101244860(LOC101244860)	Solanum lycopersicum
101268113	mitochondrial pyruvate carrier 1(LOC101268113)	Solanum lycopersicum
101247577	uncharacterized LOC101247577(LOC101247577)	Solanum lycopersicum
104649376	non-specific lipid transfer protein GPI-anchored 2-like(LOC104649376)	Solanum lycopersicum
101264557	uncharacterized LOC101264557(LOC101264557)	Solanum lycopersicum
101249980	penicillin-binding protein 1A(LOC101249980)	Solanum lycopersicum
101254657	patellin-4(LOC101254657)	Solanum lycopersicum
101267270	probable serine incorporator(LOC101267270)	Solanum lycopersicum
104646656	uncharacterized LOC104646656(LOC104646656)	Solanum lycopersicum
101248096	uncharacterized protein At4g08330, chloroplastic(LOC101248096)	Solanum lycopersicum
101244054	lectin-like(LOC101244054)	Solanum lycopersicum
101252591	DNA repair protein XRCC4(LOC101252591)	Solanum lycopersicum
101260080	UBX domain-containing protein 1(LOC101260080)	Solanum lycopersicum
101256830	uncharacterized LOC101256830(LOC101256830)	Solanum lycopersicum
101265774	dachshund homolog 1(LOC101265774)	Solanum lycopersicum
112940911	uncharacterized LOC112940911(LOC112940911)	Solanum lycopersicum
101244730	folate transporter 1, chloroplastic(LOC101244730)	Solanum lycopersicum
104648034	uncharacterized LOC104648034(LOC104648034)	Solanum lycopersicum
101250365	probable metal-nicotianamine transporter YSL7(LOC101250365)	Solanum lycopersicum
101245571	oleosin 16 kDa-like(LOC101245571)	Solanum lycopersicum
104647778	uncharacterized LOC104647778(LOC104647778)	Solanum lycopersicum
104647415	uncharacterized LOC104647415(LOC104647415)	Solanum lycopersicum
101253990	uncharacterized LOC101253990(LOC101253990)	Solanum lycopersicum
112941399	small nucleolar RNA SNORD14(LOC112941399)	Solanum lycopersicum
101251697	sigma intracellular receptor 2(LOC101251697)	Solanum lycopersicum
101266950	acyl-protein thioesterase 2-like(LOC101266950)	Solanum lycopersicum
101254280	protein GAMETE EXPRESSED 3(LOC101254280)	Solanum lycopersicum
101264770	uncharacterized LOC101264770(LOC101264770)	Solanum lycopersicum
101249379	oxysterol-binding protein-related protein 1B-like(LOC101249379)	Solanum lycopersicum
101261269	probable pectinesterase 29(LOC101261269)	Solanum lycopersicum
109118989	uncharacterized LOC109118989(LOC109118989)	Solanum lycopersicum
109118986	G-type lectin S-receptor-like serine	Solanum lycopersicum
101252414	receptor-like serine	Solanum lycopersicum
101258635	putative cyclin-A3-1(LOC101258635)	Solanum lycopersicum
112941705	uncharacterized LOC112941705(LOC112941705)	Solanum lycopersicum
101264308	germin-like protein subfamily T member 2(LOC101264308)	Solanum lycopersicum
104647880	uncharacterized LOC104647880(LOC104647880)	Solanum lycopersicum
101260742	uncharacterized LOC101260742(LOC101260742)	Solanum lycopersicum
101260945	uncharacterized LOC101260945(LOC101260945)	Solanum lycopersicum
101246560	transcription factor MYB78-like(LOC101246560)	Solanum lycopersicum
109118733	uncharacterized LOC109118733(LOC109118733)	Solanum lycopersicum
101260948	remorin(LOC101260948)	Solanum lycopersicum
101257695	non-structural maintenance of chromosomes element 1 homolog(LOC101257695)	Solanum lycopersicum
112940281	uncharacterized LOC112940281(LOC112940281)	Solanum lycopersicum
101257456	uncharacterized LOC101257456(LOC101257456)	Solanum lycopersicum
104646906	laccase-14-like(LOC104646906)	Solanum lycopersicum
101261242	uncharacterized LOC101261242(LOC101261242)	Solanum lycopersicum
101264753	CO(2)-response secreted protease-like(LOC101264753)	Solanum lycopersicum
101257452	uncharacterized LOC101257452(LOC101257452)	Solanum lycopersicum
101257572	geraniol 8-hydroxylase-like(LOC101257572)	Solanum lycopersicum
104646213	uncharacterized LOC104646213(LOC104646213)	Solanum lycopersicum
104645003	uncharacterized LOC104645003(LOC104645003)	Solanum lycopersicum
104648632	uncharacterized LOC104648632(LOC104648632)	Solanum lycopersicum
109118966	pentatricopeptide repeat-containing protein At1g07740, mitochondrial(LOC109118966)	Solanum lycopersicum
101251460	protein SHOOT GRAVITROPISM 5(LOC101251460)	Solanum lycopersicum
101246791	transcription factor bHLH25(LOC101246791)	Solanum lycopersicum
101249385	NADH kinase(LOC101249385)	Solanum lycopersicum
101249827	8-amino-7-oxononanoate synthase(LOC101249827)	Solanum lycopersicum
101268567	uncharacterized LOC101268567(LOC101268567)	Solanum lycopersicum
101249821	glutathione S-transferase U17-like(LOC101249821)	Solanum lycopersicum
101265613	lysosomal Pro-X carboxypeptidase-like(LOC101265613)	Solanum lycopersicum
109119807	NDR1	Solanum lycopersicum
104648546	meiotic recombination protein SPO11-1(LOC104648546)	Solanum lycopersicum
109118714	uncharacterized LOC109118714(LOC109118714)	Solanum lycopersicum
104645950	uncharacterized LOC104645950(LOC104645950)	Solanum lycopersicum
101249450	ABC transporter G family member 6(ABCG6)	Solanum lycopersicum
109119129	uncharacterized LOC109119129(LOC109119129)	Solanum lycopersicum
101256786	external alternative NAD(P)H-ubiquinone oxidoreductase B3, mitochondrial(LOC101256786)	Solanum lycopersicum
112941993	embryogenesis-associated protein EMB8-like(LOC112941993)	Solanum lycopersicum
101259010	probable N-acetyltransferase HLS2(LOC101259010)	Solanum lycopersicum
101246868	RNA pseudouridine synthase 1(LOC101246868)	Solanum lycopersicum
112940543	small nucleolar RNA snoR135(LOC112940543)	Solanum lycopersicum
101263085	monogalactosyldiacylglycerol synthase 2, chloroplastic(LOC101263085)	Solanum lycopersicum
101245411	G-type lectin S-receptor-like serine	Solanum lycopersicum
101247399	transcription factor bHLH162(LOC101247399)	Solanum lycopersicum
101260812	putative 1-phosphatidylinositol-3-phosphate 5-kinase FAB1C(LOC101260812)	Solanum lycopersicum
104648543	clade XIV lectin receptor kinase(LOC104648543)	Solanum lycopersicum
101262675	protein SHORT-ROOT(LOC101262675)	Solanum lycopersicum
104647212	uncharacterized LOC104647212(LOC104647212)	Solanum lycopersicum
101255206	dolichol-phosphate mannose synthase subunit 2-like(LOC101255206)	Solanum lycopersicum
104645145	uncharacterized LOC104645145(LOC104645145)	Solanum lycopersicum
104647569	uncharacterized LOC104647569(LOC104647569)	Solanum lycopersicum
101243900	aluminum-activated malate transporter 12-like(LOC101243900)	Solanum lycopersicum
101266004	dof zinc finger protein DOF4.6(LOC101266004)	Solanum lycopersicum
112941868	uncharacterized LOC112941868(LOC112941868)	Solanum lycopersicum
101258156	LIM domain-containing protein WLIM2b-like(LOC101258156)	Solanum lycopersicum
101264067	cysteine-rich repeat secretory protein 3-like(LOC101264067)	Solanum lycopersicum
101251519	uncharacterized LOC101251519(LOC101251519)	Solanum lycopersicum
101259364	DUF724 domain-containing protein 3-like(LOC101259364)	Solanum lycopersicum
101247701	uncharacterized LOC101247701(LOC101247701)	Solanum lycopersicum
101264985	kinesin-like protein KIN-14S(LOC101264985)	Solanum lycopersicum
101262446	protein NUCLEAR FUSION DEFECTIVE 4(LOC101262446)	Solanum lycopersicum
101252642	secoisolariciresinol dehydrogenase-like(LOC101252642)	Solanum lycopersicum
101268192	xylogen-like protein 11(LOC101268192)	Solanum lycopersicum
104644641	uncharacterized LOC104644641(LOC104644641)	Solanum lycopersicum
101248021	uncharacterized LOC101248021(LOC101248021)	Solanum lycopersicum
104646709	uncharacterized LOC104646709(LOC104646709)	Solanum lycopersicum
112941733	small nucleolar RNA snoR100(LOC112941733)	Solanum lycopersicum
101266455	squamosa promoter-binding-like protein 8(LOC101266455)	Solanum lycopersicum
101243817	auxin-induced protein 15A(LOC101243817)	Solanum lycopersicum
112940403	U2 spliceosomal RNA(LOC112940403)	Solanum lycopersicum
101268510	beta-ketoacyl-synthase(LOC101268510)	Solanum lycopersicum
101252081	basic leucine zipper 43(LOC101252081)	Solanum lycopersicum
101245793	histone H3.2(LOC101245793)	Solanum lycopersicum
101260236	tRNA-splicing endonuclease subunit Sen2-1(LOC101260236)	Solanum lycopersicum
101248700	cytochrome P450 71D7(LOC101248700)	Solanum lycopersicum
101249101	histone-lysine N-methyltransferase ATXR2(LOC101249101)	Solanum lycopersicum
109119578	protein DOG1-like 3(LOC109119578)	Solanum lycopersicum
101258977	inositol 1,3,4-trisphosphate 5	Solanum lycopersicum
112942133	uncharacterized LOC112942133(LOC112942133)	Solanum lycopersicum
101257647	putative F-box protein At3g25750(LOC101257647)	Solanum lycopersicum
101248378	casparian strip membrane protein 2-like(LOC101248378)	Solanum lycopersicum
101244578	transmembrane protein 136(LOC101244578)	Solanum lycopersicum
104647464	agamous-like MADS-box protein AGL82(LOC104647464)	Solanum lycopersicum
101255779	thaumatin-like protein(LOC101255779)	Solanum lycopersicum
104646600	uncharacterized LOC104646600(LOC104646600)	Solanum lycopersicum
104648347	uncharacterized LOC104648347(LOC104648347)	Solanum lycopersicum
101251735	beta-glucosidase 42(LOC101251735)	Solanum lycopersicum
101252700	transcription factor MYB41-like(LOC101252700)	Solanum lycopersicum
101260571	histone H3.2-like(LOC101260571)	Solanum lycopersicum
101256062	uncharacterized LOC101256062(LOC101256062)	Solanum lycopersicum
101245978	flavonoid 3'-monooxygenase-like(LOC101245978)	Solanum lycopersicum
101245735	cyclin-dependent kinase inhibitor 1-like(LOC101245735)	Solanum lycopersicum
101267882	ethylene response factor D.7(ERF-D7)	Solanum lycopersicum
104647012	uncharacterized LOC104647012(LOC104647012)	Solanum lycopersicum
104644780	uncharacterized LOC104644780(LOC104644780)	Solanum lycopersicum
101264017	mitotic-spindle organizing protein 1B-like(LOC101264017)	Solanum lycopersicum
104645860	LRR receptor-like serine	Solanum lycopersicum
104646832	uncharacterized LOC104646832(LOC104646832)	Solanum lycopersicum
104648219	uncharacterized LOC104648219(LOC104648219)	Solanum lycopersicum
101254798	ABC transporter G family member 13(ABCG13)	Solanum lycopersicum
101264389	potassium channel SKOR-like(LOC101264389)	Solanum lycopersicum
101246939	F-box	Solanum lycopersicum
104646151	DNA-directed RNA polymerases II and IV subunit 5A(LOC104646151)	Solanum lycopersicum
101262885	SNW	Solanum lycopersicum
101245962	probable xyloglucan endotransglucosylase	Solanum lycopersicum
104646155	uncharacterized LOC104646155(LOC104646155)	Solanum lycopersicum
101245073	uncharacterized LOC101245073(LOC101245073)	Solanum lycopersicum
101255558	uncharacterized LOC101255558(LOC101255558)	Solanum lycopersicum
112941092	uncharacterized LOC112941092(LOC112941092)	Solanum lycopersicum
112942181	uncharacterized LOC112942181(LOC112942181)	Solanum lycopersicum
101265680	dof zinc finger protein DOF4.6-like(LOC101265680)	Solanum lycopersicum
101252847	uncharacterized protein YtfP(LOC101252847)	Solanum lycopersicum
101250425	pre-mRNA-splicing factor SYF2-like(LOC101250425)	Solanum lycopersicum
109120734	uncharacterized LOC109120734(LOC109120734)	Solanum lycopersicum
101253254	U-box domain-containing protein 7(LOC101253254)	Solanum lycopersicum
101256402	probable ADP,ATP carrier protein At5g56450(LOC101256402)	Solanum lycopersicum
101254466	RING-H2 finger protein ATL80(LOC101254466)	Solanum lycopersicum
101256525	CRIB domain-containing protein RIC4-like(LOC101256525)	Solanum lycopersicum
101263266	laccase-11(LOC101263266)	Solanum lycopersicum
101255791	uncharacterized LOC101255791(LOC101255791)	Solanum lycopersicum
101258143	oleosin 1-like(LOC101258143)	Solanum lycopersicum
101260795	probable pectinesterase 53(LOC101260795)	Solanum lycopersicum
101266779	protein trichome birefringence-like 19(LOC101266779)	Solanum lycopersicum
101258938	E3 ubiquitin-protein ligase AIRP2-like(LOC101258938)	Solanum lycopersicum
101262618	laccase-12(LOC101262618)	Solanum lycopersicum
104645886	F-box protein At1g52495-like(LOC104645886)	Solanum lycopersicum
101258256	auxin-responsive protein SAUR50(LOC101258256)	Solanum lycopersicum
101257169	enoyl-CoA delta isomerase 1, peroxisomal-like(LOC101257169)	Solanum lycopersicum
101253124	basic 7S globulin-like(LOC101253124)	Solanum lycopersicum
101261893	uncharacterized LOC101261893(LOC101261893)	Solanum lycopersicum
101265210	nodulation-signaling pathway 1 protein-like(LOC101265210)	Solanum lycopersicum
101256076	isoflavone 2'-hydroxylase-like(LOC101256076)	Solanum lycopersicum
101267633	uncharacterized LOC101267633(LOC101267633)	Solanum lycopersicum
101247921	anther-specific protein LAT52-like(LOC101247921)	Solanum lycopersicum
CQW56_MGT02	tRNA-Gly(trnG-GCC)	Solanum lycopersicum
CQW56_MGT03	tRNA-Met(trnM(CAT))	Solanum lycopersicum
CQW56_MGT11	tRNA-Met(trnM(CAT))	Solanum lycopersicum
MIR172B	microRNA MIR172b(MIR172b)	Solanum lycopersicum
FUL2	transcription factor FRUITFULL(FUL2)	Solanum lycopersicum
ETR6	ethylene receptor ETR6(ETR6)	Solanum lycopersicum
TPS39	linalool	Solanum lycopersicum
MT2	type 2 metallothionein MT2(MT2)	Solanum lycopersicum
ACO3	1-aminocyclopropane-1-carboxylate oxidase homolog(ACO3)	Solanum lycopersicum
OPR2	12-oxophytodienoate reductase 2(opr2)	Solanum lycopersicum
Genes mitigated by Eranthis at 24h (clusters 5, 12, 41)
gene_ID	Gene Name	Species
104645555	nuclear pore complex protein NUP214-like(LOC104645555)	Solanum lycopersicum
101255859	ras GTPase-activating protein-binding protein 2-like(LOC101255859)	Solanum lycopersicum
543898	CHI-like protein(LOC543898)	Solanum lycopersicum
101247791	stem-specific protein TSJT1(LOC101247791)	Solanum lycopersicum
101250040	beta-glucosidase BoGH3B-like(LOC101250040)	Solanum lycopersicum
101255970	co-chaperone protein p23-1(LOC101255970)	Solanum lycopersicum
101259418	uncharacterized LOC101259418(LOC101259418)	Solanum lycopersicum
101252589	pentatricopeptide repeat-containing protein At3g49740(LOC101252589)	Solanum lycopersicum
112940024	thioredoxin H4-like(LOC112940024)	Solanum lycopersicum
101264697	probable polyol transporter 6(LOC101264697)	Solanum lycopersicum
112940149	uncharacterized LOC112940149(LOC112940149)	Solanum lycopersicum
112941910	small nucleolar RNA snoR77Y(LOC112941910)	Solanum lycopersicum
101251805	metalloendoproteinase 4-MMP(LOC101251805)	Solanum lycopersicum
101255053	acyl carrier protein 3, mitochondrial(LOC101255053)	Solanum lycopersicum
104646084	swi5-dependent recombination DNA repair protein 1 homolog(LOC104646084)	Solanum lycopersicum
101247438	putative glucuronosyltransferase PGSIP8(LOC101247438)	Solanum lycopersicum
104648145	pentatricopeptide repeat-containing protein At1g08070, chloroplastic(LOC104648145)	Solanum lycopersicum
101257902	COBRA-like protein 10(LOC101257902)	Solanum lycopersicum
101253669	probable calcium-binding protein CML41(LOC101253669)	Solanum lycopersicum
101250273	mitogen-activated protein kinase kinase kinase 17-like(LOC101250273)	Solanum lycopersicum
101259523	E2F transcription factor-like E2FE(LOC101259523)	Solanum lycopersicum
109119995	uncharacterized LOC109119995(LOC109119995)	Solanum lycopersicum
101250279	proton pump-interactor 1(LOC101250279)	Solanum lycopersicum
101268826	replication factor C subunit 2(LOC101268826)	Solanum lycopersicum
101259084	uncharacterized LOC101259084(LOC101259084)	Solanum lycopersicum
112940499	uncharacterized LOC112940499(LOC112940499)	Solanum lycopersicum
101246456	non-specific lipid-transfer protein 1(LOC101246456)	Solanum lycopersicum
101261512	laccase-14-like(LOC101261512)	Solanum lycopersicum
101266647	ethylene response factor H.2(ERF-H2)	Solanum lycopersicum
101249723	uncharacterized LOC101249723(LOC101249723)	Solanum lycopersicum
101250064	protein yippee-like(LOC101250064)	Solanum lycopersicum
101247573	probable E3 ubiquitin-protein ligase LOG2(LOC101247573)	Solanum lycopersicum
101247692	F-box	Solanum lycopersicum
112941570	uncharacterized LOC112941570(LOC112941570)	Solanum lycopersicum
101243779	uncharacterized LOC101243779(LOC101243779)	Solanum lycopersicum
101267946	pentatricopeptide repeat-containing protein At5g14770, mitochondrial(LOC101267946)	Solanum lycopersicum
101265089	probable glucan 1,3-beta-glucosidase A(LOC101265089)	Solanum lycopersicum
101247334	glutamyl-tRNA(Gln) amidotransferase subunit A-like(LOC101247334)	Solanum lycopersicum
104647076	uncharacterized LOC104647076(LOC104647076)	Solanum lycopersicum
101248543	uncharacterized LOC101248543(LOC101248543)	Solanum lycopersicum
101260510	CBS domain-containing protein CBSX5-like(LOC101260510)	Solanum lycopersicum
101245159	uncharacterized LOC101245159(LOC101245159)	Solanum lycopersicum
112940928	uncharacterized LOC112940928(LOC112940928)	Solanum lycopersicum
101263226	universal stress protein PHOS32-like(LOC101263226)	Solanum lycopersicum
101250055	aldo-keto reductases superfamily protein(LOC101250055)	Solanum lycopersicum
543862	vacuolar H+-ATPase A2 subunit isoform(LOC543862)	Solanum lycopersicum
104645567	BLOC-1-related complex subunit 8 homolog(LOC104645567)	Solanum lycopersicum
101250615	uncharacterized LOC101250615(LOC101250615)	Solanum lycopersicum
109120789	uncharacterized LOC109120789(LOC109120789)	Solanum lycopersicum
101255983	uncharacterized LOC101255983(LOC101255983)	Solanum lycopersicum
112940233	small nucleolar RNA snoR26(LOC112940233)	Solanum lycopersicum
101251148	probable serine	Solanum lycopersicum
101243889	protein MIZU-KUSSEI 1(LOC101243889)	Solanum lycopersicum
101245946	actin-related protein 6(LOC101245946)	Solanum lycopersicum
101262267	ALA-interacting subunit 5(LOC101262267)	Solanum lycopersicum
101263231	protein SRC2 homolog(LOC101263231)	Solanum lycopersicum
101257361	probable lipid phosphate phosphatase 4(LOC101257361)	Solanum lycopersicum
109120796	uncharacterized LOC109120796(LOC109120796)	Solanum lycopersicum
112940910	uncharacterized LOC112940910(LOC112940910)	Solanum lycopersicum
101247446	terpene synthase 21(LOC101247446)	Solanum lycopersicum
101260645	copper transporter 6-like(LOC101260645)	Solanum lycopersicum
101246239	zinc-finger homeodomain protein 2-like(LOC101246239)	Solanum lycopersicum
101264447	vesicle-associated protein 1-2-like(LOC101264447)	Solanum lycopersicum
101267954	germin-like protein subfamily 3 member 2(LOC101267954)	Solanum lycopersicum
104646565	uncharacterized LOC104646565(LOC104646565)	Solanum lycopersicum
101254965	berberine bridge enzyme-like 28(LOC101254965)	Solanum lycopersicum
104646204	uncharacterized LOC104646204(LOC104646204)	Solanum lycopersicum
101251693	laccase-3-like(LOC101251693)	Solanum lycopersicum
101254968	GDSL esterase	Solanum lycopersicum
101251571	proteasome subunit beta type-7-A(LOC101251571)	Solanum lycopersicum
101247991	uncharacterized LOC101247991(LOC101247991)	Solanum lycopersicum
101250923	EID1-like F-box protein 3(LOC101250923)	Solanum lycopersicum
109119841	bidirectional sugar transporter N3-like(LOC109119841)	Solanum lycopersicum
112942124	uncharacterized LOC112942124(LOC112942124)	Solanum lycopersicum
101258647	ras-related protein Rab7-like(LOC101258647)	Solanum lycopersicum
101259613	probable acyl-activating enzyme 9(LOC101259613)	Solanum lycopersicum
101258887	expansin-like B1(LOC101258887)	Solanum lycopersicum
112942122	putative F-box protein At1g32420(LOC112942122)	Solanum lycopersicum
101243713	uncharacterized LOC101243713(LOC101243713)	Solanum lycopersicum
101264411	translocon-associated protein subunit beta-like(LOC101264411)	Solanum lycopersicum
101253191	proline transporter 2-like(LOC101253191)	Solanum lycopersicum
101249937	N-acetyl-D-glucosamine kinase(LOC101249937)	Solanum lycopersicum
101265508	lysine-specific demethylase JMJ18(LOC101265508)	Solanum lycopersicum
101247513	beta-glucosidase BoGH3B-like(LOC101247513)	Solanum lycopersicum
101262919	cytochrome P450 CYP73A100(LOC101262919)	Solanum lycopersicum
101261829	uncharacterized LOC101261829(LOC101261829)	Solanum lycopersicum
101248034	flavonoid 3'-monooxygenase-like(LOC101248034)	Solanum lycopersicum
101253503	vinorine synthase-like(LOC101253503)	Solanum lycopersicum
101254713	14 kDa proline-rich protein DC2.15-like(LOC101254713)	Solanum lycopersicum
101250473	transcription factor bHLH93(LOC101250473)	Solanum lycopersicum
101246098	uncharacterized protein At1g28695-like(LOC101246098)	Solanum lycopersicum
104647407	uncharacterized LOC104647407(LOC104647407)	Solanum lycopersicum
101250478	heptahelical transmembrane protein 2-like(LOC101250478)	Solanum lycopersicum
112941147	uncharacterized LOC112941147(LOC112941147)	Solanum lycopersicum
101247627	bidirectional sugar transporter SWEET9-like(LOC101247627)	Solanum lycopersicum
101259167	uncharacterized LOC101259167(LOC101259167)	Solanum lycopersicum
101255361	pentatricopeptide repeat-containing protein At2g22410, mitochondrial(LOC101255361)	Solanum lycopersicum
101261712	ethylene response factor H.14(ERF-H14)	Solanum lycopersicum
101248956	tubulin beta chain-like(LOC101248956)	Solanum lycopersicum
104649020	uncharacterized LOC104649020(LOC104649020)	Solanum lycopersicum
101248832	receptor-like cytosolic serine	Solanum lycopersicum
101249035	probable mediator of RNA polymerase II transcription subunit 26b(LOC101249035)	Solanum lycopersicum
101252443	phosphoglycerate mutase-like protein AT74H(LOC101252443)	Solanum lycopersicum
112940967	uncharacterized LOC112940967(LOC112940967)	Solanum lycopersicum
101266255	cell division cycle protein 48 homolog(LOC101266255)	Solanum lycopersicum
101243971	ABC transporter G family member 54(ABCG54)	Solanum lycopersicum
101249145	integrin-linked protein kinase 1-like(LOC101249145)	Solanum lycopersicum
101248970	monocopper oxidase-like protein SKS1(LOC101248970)	Solanum lycopersicum
101255388	protein CHROMATIN REMODELING 25(LOC101255388)	Solanum lycopersicum
109120231	uncharacterized LOC109120231(LOC109120231)	Solanum lycopersicum
112941924	small nucleolar RNA snoR2	Solanum lycopersicum
101247764	uncharacterized LOC101247764(LOC101247764)	Solanum lycopersicum
104645481	uncharacterized LOC104645481(LOC104645481)	Solanum lycopersicum
101265855	protein CHUP1, chloroplastic(LOC101265855)	Solanum lycopersicum
101247646	probable trehalose-phosphate phosphatase F(LOC101247646)	Solanum lycopersicum
101252861	L-ascorbate oxidase homolog(LOC101252861)	Solanum lycopersicum
109120479	DExH-box ATP-dependent RNA helicase DExH12-like(LOC109120479)	Solanum lycopersicum
101256783	probable histone H2A variant 1(LOC101256783)	Solanum lycopersicum
101253154	probable serine	Solanum lycopersicum
101257510	uncharacterized LOC101257510(LOC101257510)	Solanum lycopersicum
101254486	putative pentatricopeptide repeat-containing protein At1g68930(LOC101254486)	Solanum lycopersicum
112940541	small nucleolar RNA snoR14(LOC112940541)	Solanum lycopersicum
104644509	uncharacterized LOC104644509(LOC104644509)	Solanum lycopersicum
101257635	SUN family protein SUN33(LOC101257635)	Solanum lycopersicum
101259372	uncharacterized LOC101259372(LOC101259372)	Solanum lycopersicum
101243911	cellulose synthase-like protein D3(LOC101243911)	Solanum lycopersicum
101244207	protein LIGHT-DEPENDENT SHORT HYPOCOTYLS 10(LOC101244207)	Solanum lycopersicum
101259377	farnesyl pyrophosphate synthase(FPPS2)	Solanum lycopersicum
101258043	two-component response regulator-like PRR37(LOC101258043)	Solanum lycopersicum
101266916	kinase-interacting family protein(LOC101266916)	Solanum lycopersicum
101245771	pentatricopeptide repeat-containing protein(LOC101245771)	Solanum lycopersicum
101263406	abscisic acid 8'-hydroxylase 3(LOC101263406)	Solanum lycopersicum
101261900	uncharacterized LOC101261900(LOC101261900)	Solanum lycopersicum
101249202	uncharacterized LOC101249202(LOC101249202)	Solanum lycopersicum
104647204	uncharacterized LOC104647204(LOC104647204)	Solanum lycopersicum
101267691	deSI-like protein At4g17486(LOC101267691)	Solanum lycopersicum
101253262	structural maintenance of chromosomes flexible hinge domain-containing protein GMI1(LOC101253262)	Solanum lycopersicum
101252737	dof zinc finger protein DOF5.7(LOC101252737)	Solanum lycopersicum
104645827	uncharacterized LOC104645827(LOC104645827)	Solanum lycopersicum
101250799	protein NRT1	Solanum lycopersicum
101259803	glycine-rich cell wall structural protein 1.8(LOC101259803)	Solanum lycopersicum
101255565	phosphatidylinositol-glycan biosynthesis class F protein-like(LOC101255565)	Solanum lycopersicum
101250796	nudix hydrolase 25(LOC101250796)	Solanum lycopersicum
101266489	cation	Solanum lycopersicum
101259121	putative Myb family transcription factor At1g14600(LOC101259121)	Solanum lycopersicum
101265718	phospholipase A1-Ibeta2, chloroplastic-like(LOC101265718)	Solanum lycopersicum
101246610	uncharacterized LOC101246610(LOC101246610)	Solanum lycopersicum
101265715	acetate	Solanum lycopersicum
104646591	uncharacterized LOC104646591(LOC104646591)	Solanum lycopersicum
101261355	G-type lectin S-receptor-like serine	Solanum lycopersicum
101247050	UDP-galactose	Solanum lycopersicum
101252089	pentatricopeptide repeat-containing protein At2g40720(LOC101252089)	Solanum lycopersicum
101250348	uncharacterized LOC101250348(LOC101250348)	Solanum lycopersicum
101254268	uncharacterized LOC101254268(LOC101254268)	Solanum lycopersicum
112941854	uncharacterized LOC112941854(LOC112941854)	Solanum lycopersicum
101262410	serine carboxypeptidase-like 42(LOC101262410)	Solanum lycopersicum
101265488	isoflavone reductase homolog(LOC101265488)	Solanum lycopersicum
112941059	uncharacterized LOC112941059(LOC112941059)	Solanum lycopersicum
101257095	aldehyde dehydrogenase family 2 member B7, mitochondrial-like(LOC101257095)	Solanum lycopersicum
109121110	uncharacterized LOC109121110(LOC109121110)	Solanum lycopersicum
112941610	small nucleolar RNA snoR109(LOC112941610)	Solanum lycopersicum
101258981	uncharacterized LOC101258981(LOC101258981)	Solanum lycopersicum
101264153	thaumatin-like protein 1b(LOC101264153)	Solanum lycopersicum
101263506	serine	Solanum lycopersicum
101248701	protein ALTERED XYLOGLUCAN 4(LOC101248701)	Solanum lycopersicum
101245555	mitogen-activated protein kinase 9(LOC101245555)	Solanum lycopersicum
101253603	uncharacterized LOC101253603(LOC101253603)	Solanum lycopersicum
101264282	L-ascorbate peroxidase 3(LOC101264282)	Solanum lycopersicum
101264161	VQ motif-containing protein 10-like(LOC101264161)	Solanum lycopersicum
101258612	beta-galactosidase 8-like(LOC101258612)	Solanum lycopersicum
101255589	caffeoylshikimate esterase(LOC101255589)	Solanum lycopersicum
101262783	protein CURVATURE THYLAKOID 1A, chloroplastic(LOC101262783)	Solanum lycopersicum
101246516	putative nuclease HARBI1(LOC101246516)	Solanum lycopersicum
101263195	bidirectional sugar transporter SWEET10-like(LOC101263195)	Solanum lycopersicum
101244454	transcription factor MYB3R-1-like(LOC101244454)	Solanum lycopersicum
101261339	bifunctional purple acid phosphatase 26(LOC101261339)	Solanum lycopersicum
101263516	cation	Solanum lycopersicum
104649642	uncharacterized LOC104649642(LOC104649642)	Solanum lycopersicum
101261334	cell division cycle 20.2, cofactor of APC complex-like(LOC101261334)	Solanum lycopersicum
101245788	AT-hook motif nuclear-localized protein 7(LOC101245788)	Solanum lycopersicum
101262301	uncharacterized LOC101262301(LOC101262301)	Solanum lycopersicum
101266228	uncharacterized LOC101266228(LOC101266228)	Solanum lycopersicum
101268647	uncharacterized LOC101268647(LOC101268647)	Solanum lycopersicum
101257957	pentatricopeptide repeat-containing protein At1g73400, mitochondrial(LOC101257957)	Solanum lycopersicum
104649678	uncharacterized LOC104649678(LOC104649678)	Solanum lycopersicum
101263719	CRIB domain-containing protein RIC6(LOC101263719)	Solanum lycopersicum
101250402	glutathione S-transferase U17(LOC101250402)	Solanum lycopersicum
101256987	organ-specific protein S2-like(LOC101256987)	Solanum lycopersicum
101258007	putative F-box protein At5g52610(LOC101258007)	Solanum lycopersicum
112940100	uncharacterized LOC112940100(LOC112940100)	Solanum lycopersicum
101255092	cytochrome P450 71A1-like(LOC101255092)	Solanum lycopersicum
100037728	nodulation-signaling pathway 2 protein(LOC100037728)	Solanum lycopersicum
101263726	cytochrome P450 CYP72A219-like(LOC101263726)	Solanum lycopersicum
101243676	pentatricopeptide repeat-containing protein(LOC101243676)	Solanum lycopersicum
101262631	glucan endo-1,3-beta-glucosidase 5-like(LOC101262631)	Solanum lycopersicum
112940906	uncharacterized LOC112940906(LOC112940906)	Solanum lycopersicum
543602	8-hydroxygeraniol dehydrogenase(LOC543602)	Solanum lycopersicum
543961	sucrose synthase(LOC543961)	Solanum lycopersicum
101244074	CO(2)-response secreted protease(LOC101244074)	Solanum lycopersicum
101256057	serine	Solanum lycopersicum
104644779	uncharacterized LOC104644779(LOC104644779)	Solanum lycopersicum
101250752	probable pectate lyase P59(LOC101250752)	Solanum lycopersicum
101263972	berberine bridge enzyme-like 28(LOC101263972)	Solanum lycopersicum
101264266	cytochrome P450 86B1(LOC101264266)	Solanum lycopersicum
101263296	uncharacterized LOC101263296(LOC101263296)	Solanum lycopersicum
101262084	putative E3 ubiquitin-protein ligase SINA-like 6(LOC101262084)	Solanum lycopersicum
101264141	uncharacterized LOC101264141(LOC101264141)	Solanum lycopersicum
101259562	ycf49-like protein(LOC101259562)	Solanum lycopersicum
101249768	serine	Solanum lycopersicum
104649661	uncharacterized LOC104649661(LOC104649661)	Solanum lycopersicum
101247587	major pollen allergen Ole e 6-like(LOC101247587)	Solanum lycopersicum
104647362	uncharacterized LOC104647362(LOC104647362)	Solanum lycopersicum
101263733	probable long-chain-alcohol O-fatty-acyltransferase 5(LOC101263733)	Solanum lycopersicum
101246932	telomere repeat-binding protein 5(LOC101246932)	Solanum lycopersicum
101245049	uncharacterized LOC101245049(LOC101245049)	Solanum lycopersicum
101245070	putative glycerol-3-phosphate transporter 4(LOC101245070)	Solanum lycopersicum
104646747	uncharacterized LOC104646747(LOC104646747)	Solanum lycopersicum
101254342	uncharacterized LOC101254342(LOC101254342)	Solanum lycopersicum
101253374	uncharacterized LOC101253374(LOC101253374)	Solanum lycopersicum
101258824	protein JASON(LOC101258824)	Solanum lycopersicum
101262056	seed biotin-containing protein SBP65-like(LOC101262056)	Solanum lycopersicum
101259352	protein methyltransferase PrmA-like(LOC101259352)	Solanum lycopersicum
101267981	uncharacterized LOC101267981(LOC101267981)	Solanum lycopersicum
112941419	small nucleolar RNA Z279	Solanum lycopersicum
101258935	uncharacterized LOC101258935(LOC101258935)	Solanum lycopersicum
101250098	E3 ubiquitin-protein ligase ATL6-like(LOC101250098)	Solanum lycopersicum
101250099	pollen-specific leucine-rich repeat extensin-like protein 3(LOC101250099)	Solanum lycopersicum
104646973	uncharacterized LOC104646973(LOC104646973)	Solanum lycopersicum
101245186	uncharacterized LOC101245186(LOC101245186)	Solanum lycopersicum
104645888	uncharacterized LOC104645888(LOC104645888)	Solanum lycopersicum
101251868	uncharacterized LOC101251868(LOC101251868)	Solanum lycopersicum
101254332	benzoate carboxyl methyltransferase(LOC101254332)	Solanum lycopersicum
101255543	65-kDa microtubule-associated protein 3-like(LOC101255543)	Solanum lycopersicum
101250655	uncharacterized LOC101250655(LOC101250655)	Solanum lycopersicum
101258491	probable serine	Solanum lycopersicum
101266421	receptor-like protein kinase ANXUR1(LOC101266421)	Solanum lycopersicum
101259583	protein DETOXIFICATION 18(LOC101259583)	Solanum lycopersicum
101258132	probable membrane-associated kinase regulator 5(LOC101258132)	Solanum lycopersicum
101247124	2,3-bisphosphoglycerate-dependent phosphoglycerate mutase(LOC101247124)	Solanum lycopersicum
112941409	small nucleolar RNA Z105(LOC112941409)	Solanum lycopersicum
101256190	60S ribosomal protein L18a-like protein(LOC101256190)	Solanum lycopersicum
101246832	uncharacterized LOC101246832(LOC101246832)	Solanum lycopersicum
101262865	probable serine	Solanum lycopersicum
104646298	uncharacterized LOC104646298(LOC104646298)	Solanum lycopersicum
MIR9470	microRNA MIR9470(MIR9470)	Solanum lycopersicum
SNF4	SNF4 protein(SNF4)	Solanum lycopersicum
TGAS118	gamma-thionin(TGAS118)	Solanum lycopersicum
20OX-3	gibberellin 20-oxidase-3(20ox-3)	Solanum lycopersicum
PRK1	receptor-like protein kinase(PRK1)	Solanum lycopersicum
MIR394	microRNA MIR394(MIR394)	Solanum lycopersicum
PSI14A	psi14A protein(psi14A)	Solanum lycopersicum
PIN7	auxin efflux carrier component 7(PIN7)	Solanum lycopersicum
SFP11	sugar transporter ERD6-like 6(SFP11)	Solanum lycopersicum
Genes incremented by Eranthis at 5h and 24h (Cluster 3, 4, 11, 20, 22)
gene_ID	Gene Name	Species
101268010	transcription factor JUNGBRUNNEN 1-like(LOC101268010)	Solanum lycopersicum
101246461	uncharacterized LOC101246461(LOC101246461)	Solanum lycopersicum
101267165	uncharacterized LOC101267165(LOC101267165)	Solanum lycopersicum
101255178	3-oxoacyl-[acyl-carrier-protein] reductase FabG(LOC101255178)	Solanum lycopersicum
101258328	CASP-like protein 5C3(LOC101258328)	Solanum lycopersicum
101258329	LysM domain receptor-like kinase 7(Lyk7)	Solanum lycopersicum
112939940	U6 spliceosomal RNA(LOC112939940)	Solanum lycopersicum
101258680	NDR1	Solanum lycopersicum
101248529	ethylene-responsive transcription factor ERN1-like(LOC101248529)	Solanum lycopersicum
101262834	glycerophosphodiester phosphodiesterase GDPDL4(LOC101262834)	Solanum lycopersicum
101260657	uncharacterized LOC101260657(LOC101260657)	Solanum lycopersicum
101262714	uncharacterized LOC101262714(LOC101262714)	Solanum lycopersicum
101260531	patatin-like protein 2(LOC101260531)	Solanum lycopersicum
101249733	probable LRR receptor-like serine	Solanum lycopersicum
101244390	putative cysteine-rich receptor-like protein kinase 35(LOC101244390)	Solanum lycopersicum
101246690	ankyrin repeat-containing protein At5g02620-like(LOC101246690)	Solanum lycopersicum
101248991	septum-promoting GTP-binding protein 1(LOC101248991)	Solanum lycopersicum
101263809	mitogen-activated protein kinase kinase kinase 5(LOC101263809)	Solanum lycopersicum
104649347	uncharacterized LOC104649347(LOC104649347)	Solanum lycopersicum
104649348	uncharacterized LOC104649348(LOC104649348)	Solanum lycopersicum
101261749	WRKY transcription factor 22(LOC101261749)	Solanum lycopersicum
101257467	protein RICE SALT SENSITIVE 3(LOC101257467)	Solanum lycopersicum
101257224	uncharacterized protein At4g15970(LOC101257224)	Solanum lycopersicum
101256014	fasciclin-like arabinogalactan protein 9(LOC101256014)	Solanum lycopersicum
101251800	uncharacterized LOC101251800(LOC101251800)	Solanum lycopersicum
101249728	protein JINGUBANG(LOC101249728)	Solanum lycopersicum
101256374	G-type lectin S-receptor-like serine	Solanum lycopersicum
112940810	small nucleolar RNA U30(LOC112940810)	Solanum lycopersicum
101247545	ABC transporter G family member 44(ABCG44)	Solanum lycopersicum
101261513	protein EXORDIUM-like 2(LOC101261513)	Solanum lycopersicum
101263936	probable helicase CHR10(LOC101263936)	Solanum lycopersicum
101267299	WD-40 repeat-containing protein MSI4(LOC101267299)	Solanum lycopersicum
101260427	protein EXORDIUM-like(LOC101260427)	Solanum lycopersicum
101247428	DNA-directed RNA polymerases II and IV subunit 5A-like(LOC101247428)	Solanum lycopersicum
101248633	microtubule-associated protein RP	Solanum lycopersicum
101262601	cinnamoyl-CoA reductase-like SNL6(LOC101262601)	Solanum lycopersicum
101246458	receptor-like protein kinase 7(LOC101246458)	Solanum lycopersicum
101249965	tryptophan synthase beta chain 1-like(LOC101249965)	Solanum lycopersicum
101247331	arogenate dehydratase	Solanum lycopersicum
101266293	receptor-like protein 15(LOC101266293)	Solanum lycopersicum
101258345	probable xyloglucan endotransglucosylase	Solanum lycopersicum
109119181	delta(12)-fatty-acid desaturase(LOC109119181)	Solanum lycopersicum
101259552	uncharacterized LOC101259552(LOC101259552)	Solanum lycopersicum
104649492	uncharacterized LOC104649492(LOC104649492)	Solanum lycopersicum
101251828	uncharacterized LOC101251828(LOC101251828)	Solanum lycopersicum
101257011	dof zinc finger protein DOF2.5-like(LOC101257011)	Solanum lycopersicum
101260875	metacaspase-3-like(LOC101260875)	Solanum lycopersicum
104648289	uncharacterized LOC104648289(LOC104648289)	Solanum lycopersicum
101246006	protein trichome berefringence-like 7(LOC101246006)	Solanum lycopersicum
101261609	protein OBERON 3(LOC101261609)	Solanum lycopersicum
101267151	E3 ubiquitin-protein ligase PUB22-like(LOC101267151)	Solanum lycopersicum
101246110	LRR receptor-like serine	Solanum lycopersicum
101259546	heavy metal-associated isoprenylated plant protein 12(LOC101259546)	Solanum lycopersicum
101266061	UPF0496 protein At3g19330(LOC101266061)	Solanum lycopersicum
101254090	zinc finger protein CONSTANS-LIKE 14-like(LOC101254090)	Solanum lycopersicum
101267038	uncharacterized LOC101267038(LOC101267038)	Solanum lycopersicum
101259661	O-fucosyltransferase 19-like(LOC101259661)	Solanum lycopersicum
101267155	CDT1-like protein a, chloroplastic(LOC101267155)	Solanum lycopersicum
101248657	delta(12)-fatty-acid desaturase(LOC101248657)	Solanum lycopersicum
101249625	probable calcium-binding protein CML30(LOC101249625)	Solanum lycopersicum
101248899	receptor-like protein kinase HSL1(LOC101248899)	Solanum lycopersicum
101261854	putative ankyrin repeat protein RF_0381(LOC101261854)	Solanum lycopersicum
104649486	septum-promoting GTP-binding protein 1-like(LOC104649486)	Solanum lycopersicum
101249986	heavy metal-associated isoprenylated plant protein3-like(LOC101249986)	Solanum lycopersicum
104648156	cucumber peeling cupredoxin(LOC104648156)	Solanum lycopersicum
101260643	ABC transporter G family member 39(ABCG39)	Solanum lycopersicum
101259859	heat stress transcription factor A-4c(LOC101259859)	Solanum lycopersicum
101245572	phosphatidylinositol N-acetylglucosaminyltransferase subunit A(LOC101245572)	Solanum lycopersicum
101268692	uncharacterized LOC101268692(LOC101268692)	Solanum lycopersicum
101256101	probable inactive purple acid phosphatase 27(LOC101256101)	Solanum lycopersicum
101257313	type III polyketide synthase B(LOC101257313)	Solanum lycopersicum
112941831	uncharacterized LOC112941831(LOC112941831)	Solanum lycopersicum
112941830	uncharacterized LOC112941830(LOC112941830)	Solanum lycopersicum
101250915	harpin-induced1-like(LOC101250915)	Solanum lycopersicum
104648062	uncharacterized LOC104648062(LOC104648062)	Solanum lycopersicum
104649390	putative calcium-transporting ATPase 13, plasma membrane-type(LOC104649390)	Solanum lycopersicum
101249933	uncharacterized LOC101249933(LOC101249933)	Solanum lycopersicum
104649031	uncharacterized LOC104649031(LOC104649031)	Solanum lycopersicum
101246541	uncharacterized LOC101246541(LOC101246541)	Solanum lycopersicum
101268215	uncharacterized LOC101268215(LOC101268215)	Solanum lycopersicum
101247515	leucine-rich repeat receptor NRC4a(NRC4a)	Solanum lycopersicum
101247877	phosphate transporter PHO1 homolog 3(LOC101247877)	Solanum lycopersicum
101258632	probable xyloglucan endotransglucosylase	Solanum lycopersicum
101254155	endoglucanase 12(LOC101254155)	Solanum lycopersicum
101255003	protein UPSTREAM OF FLC(LOC101255003)	Solanum lycopersicum
101256578	uncharacterized LOC101256578(LOC101256578)	Solanum lycopersicum
101265190	probable galacturonosyltransferase-like 10(LOC101265190)	Solanum lycopersicum
101247507	anoctamin-like protein At1g73020(LOC101247507)	Solanum lycopersicum
101245329	cysteine-rich repeat secretory protein 38(LOC101245329)	Solanum lycopersicum
101256572	uncharacterized LOC101256572(LOC101256572)	Solanum lycopersicum
112941701	uncharacterized LOC112941701(LOC112941701)	Solanum lycopersicum
101249928	RING-H2 finger protein ATL16-like(LOC101249928)	Solanum lycopersicum
101246411	tubulin beta chain-like(LOC101246411)	Solanum lycopersicum
101245569	N-alpha-acetyltransferase 50(LOC101245569)	Solanum lycopersicum
101247502	monocopper oxidase-like protein SKS1(LOC101247502)	Solanum lycopersicum
101247650	Receptor-like protein Cf-9 homolog(Hcr9-0)	Solanum lycopersicum
101255038	receptor-like protein kinase 7(LOC101255038)	Solanum lycopersicum
101266016	putative B3 domain-containing protein At2g27410(LOC101266016)	Solanum lycopersicum
101246324	classical arabinogalactan protein 5(LOC101246324)	Solanum lycopersicum
101246565	MDIS1-interacting receptor like kinase 2-like(LOC101246565)	Solanum lycopersicum
112941818	uncharacterized LOC112941818(LOC112941818)	Solanum lycopersicum
101267589	ethylene response factor A.2(ERF-A2)	Solanum lycopersicum
101267468	G-type lectin S-receptor-like serine	Solanum lycopersicum
101244269	calcium-binding mitochondrial carrier protein SCaMC-1-like(LOC101244269)	Solanum lycopersicum
101244371	uncharacterized LOC101244371(LOC101244371)	Solanum lycopersicum
104645921	LRR receptor-like serine	Solanum lycopersicum
101259502	NAD kinase 2, chloroplastic-like(LOC101259502)	Solanum lycopersicum
104644957	uncharacterized LOC104644957(LOC104644957)	Solanum lycopersicum
101256235	BAG family molecular chaperone regulator 3(LOC101256235)	Solanum lycopersicum
101265291	uncharacterized LOC101265291(LOC101265291)	Solanum lycopersicum
104644838	receptor-like protein 6(LOC104644838)	Solanum lycopersicum
104644839	receptor-like protein 43(LOC104644839)	Solanum lycopersicum
101244019	uncharacterized LOC101244019(LOC101244019)	Solanum lycopersicum
101255141	calmodulin-binding receptor-like cytoplasmic kinase 2(LOC101255141)	Solanum lycopersicum
101261932	G-type lectin S-receptor-like serine	Solanum lycopersicum
101260601	senescence-associated carboxylesterase 101(LOC101260601)	Solanum lycopersicum
101267356	uncharacterized LOC101267356(LOC101267356)	Solanum lycopersicum
101247647	expansin-like B1(LOC101247647)	Solanum lycopersicum
101247526	transcription factor TGA2.3-like(LOC101247526)	Solanum lycopersicum
101246437	glucomannan 4-beta-mannosyltransferase 2-like(LOC101246437)	Solanum lycopersicum
101267358	endochitinase 4(LOC101267358)	Solanum lycopersicum
101260840	cytochrome b561 and DOMON domain-containing protein At5g48750(LOC101260840)	Solanum lycopersicum
101260928	monooxygenase 1(LOC101260928)	Solanum lycopersicum
104648426	uncharacterized LOC104648426(LOC104648426)	Solanum lycopersicum
101267681	protein TPX2-like(LOC101267681)	Solanum lycopersicum
101264170	probable polyamine oxidase 4(LOC101264170)	Solanum lycopersicum
101255575	uncharacterized LOC101255575(LOC101255575)	Solanum lycopersicum
101256425	scopoletin glucosyltransferase(LOC101256425)	Solanum lycopersicum
109120362	beta-arabinofuranosyltransferase RAY1(LOC109120362)	Solanum lycopersicum
101266597	F-box protein SKIP23-like(LOC101266597)	Solanum lycopersicum
101055569	calmodulin-binding transcription factor SR4(SR4)	Solanum lycopersicum
109120004	uncharacterized LOC109120004(LOC109120004)	Solanum lycopersicum
101264053	NDR1	Solanum lycopersicum
101246503	E3 ubiquitin-protein ligase PUB23-like(LOC101246503)	Solanum lycopersicum
101266119	MDIS1-interacting receptor like kinase 2-like(LOC101266119)	Solanum lycopersicum
101244686	uncharacterized LOC101244686(LOC101244686)	Solanum lycopersicum
109118707	putative disease resistance protein RGA3(LOC109118707)	Solanum lycopersicum
101255207	uncharacterized LOC101255207(LOC101255207)	Solanum lycopersicum
101252299	protein LIGHT-DEPENDENT SHORT HYPOCOTYLS 5-like(LOC101252299)	Solanum lycopersicum
101258957	kinase-interacting protein 1-like(LOC101258957)	Solanum lycopersicum
104648655	uncharacterized LOC104648655(LOC104648655)	Solanum lycopersicum
101268780	WRKY transcription factor 46(WRKY46)	Solanum lycopersicum
101255684	uncharacterized LOC101255684(LOC101255684)	Solanum lycopersicum
112940412	small nucleolar RNA snoR128(LOC112940412)	Solanum lycopersicum
101265038	glutamate receptor 2.5(LOC101265038)	Solanum lycopersicum
101264069	histone H2A.Z-specific chaperone CHZ1(LOC101264069)	Solanum lycopersicum
101255680	histone-lysine N-methyltransferase ATX4-like(LOC101255680)	Solanum lycopersicum
101268663	protein ECERIFERUM 1(LOC101268663)	Solanum lycopersicum
101260942	transcription initiation factor TFIID subunit 13-like(LOC101260942)	Solanum lycopersicum
101268544	protein GRETCHEN HAGEN 3-3(GH3-3)	Solanum lycopersicum
101245524	IQ domain-containing protein IQM1(LOC101245524)	Solanum lycopersicum
101247945	ankyrin repeat-containing protein ITN1-like(LOC101247945)	Solanum lycopersicum
101268424	uncharacterized LOC101268424(LOC101268424)	Solanum lycopersicum
104647562	uncharacterized LOC104647562(LOC104647562)	Solanum lycopersicum
101267579	methyl-CpG-binding domain-containing protein 7(LOC101267579)	Solanum lycopersicum
101255474	delta(12)-fatty-acid desaturase(SlFAD2-7)	Solanum lycopersicum
109121229	uncharacterized LOC109121229(LOC109121229)	Solanum lycopersicum
101258862	putative protein phosphatase 2C 53(LOC101258862)	Solanum lycopersicum
101258868	pentatricopeptide repeat-containing protein At5g61400(LOC101258868)	Solanum lycopersicum
101256687	receptor-like protein EIX1(LOC101256687)	Solanum lycopersicum
101264158	kinesin-like protein KIN-14I(LOC101264158)	Solanum lycopersicum
101268519	RING-H2 finger protein ATL54-like(LOC101268519)	Solanum lycopersicum
101248706	boron transporter 1(LOC101248706)	Solanum lycopersicum
112941979	uncharacterized LOC112941979(LOC112941979)	Solanum lycopersicum
101257771	ABC transporter G family member 12(ABCG12)	Solanum lycopersicum
101248708	RPM1-interacting protein 4(LOC101248708)	Solanum lycopersicum
101244584	transcription factor MYB62(LOC101244584)	Solanum lycopersicum
101245314	GDP-mannose transporter GONST5(LOC101245314)	Solanum lycopersicum
104649647	uncharacterized LOC104649647(LOC104649647)	Solanum lycopersicum
101245781	kirola-like(LOC101245781)	Solanum lycopersicum
109120148	MDIS1-interacting receptor like kinase 2-like(LOC109120148)	Solanum lycopersicum
101259700	disease resistance protein RPM1-like(LOC101259700)	Solanum lycopersicum
101254376	uncharacterized LOC101254376(LOC101254376)	Solanum lycopersicum
101257644	pentatricopeptide repeat-containing protein At4g32430, mitochondrial(LOC101257644)	Solanum lycopersicum
101257404	DNA ligase 1-like(LOC101257404)	Solanum lycopersicum
101265257	mitogen-activated protein kinase kinase kinase 18-like(LOC101265257)	Solanum lycopersicum
112940756	5S ribosomal RNA(LOC112940756)	Solanum lycopersicum
101265131	glucan endo-1,3-beta-glucosidase(LOC101265131)	Solanum lycopersicum
101249901	uncharacterized LOC101249901(LOC101249901)	Solanum lycopersicum
112941607	small nucleolar RNA Z152	Solanum lycopersicum
101246877	transcription initiation factor IIB-2(LOC101246877)	Solanum lycopersicum
101268888	epidermis-specific secreted glycoprotein EP1(LOC101268888)	Solanum lycopersicum
101258926	probable xyloglucan endotransglucosylase	Solanum lycopersicum
101264370	kinesin-like protein KIN-14I(LOC101264370)	Solanum lycopersicum
101255650	phosphoinositide phosphatase SAC6(LOC101255650)	Solanum lycopersicum
101249094	phospholipase A1-Ibeta2, chloroplastic(LOC101249094)	Solanum lycopersicum
101255893	peroxidase 24(LOC101255893)	Solanum lycopersicum
101253476	G-type lectin S-receptor-like serine	Solanum lycopersicum
101255777	NADP-dependent malic enzyme, chloroplastic(LOC101255777)	Solanum lycopersicum
101252269	cucumber peeling cupredoxin-like(LOC101252269)	Solanum lycopersicum
101256986	receptor-like protein EIX1(LOC101256986)	Solanum lycopersicum
109121373	G-type lectin S-receptor-like serine	Solanum lycopersicum
101246826	9-cis-epoxycarotenoid dioxygenase NCED6, chloroplastic(LOC101246826)	Solanum lycopersicum
101263048	pectin acetylesterase 8-like(LOC101263048)	Solanum lycopersicum
101265102	WRKY transcription factor(LOC101265102)	Solanum lycopersicum
112941558	uncharacterized LOC112941558(LOC112941558)	Solanum lycopersicum
104646164	uncharacterized LOC104646164(LOC104646164)	Solanum lycopersicum
101256857	uncharacterized LOC101256857(LOC101256857)	Solanum lycopersicum
101255767	zinc finger CCCH domain-containing protein 16(LOC101255767)	Solanum lycopersicum
101257825	uncharacterized LOC101257825(LOC101257825)	Solanum lycopersicum
101252373	cytochrome P450 71A1(LOC101252373)	Solanum lycopersicum
104648218	uncharacterized LOC104648218(LOC104648218)	Solanum lycopersicum
101254432	pentatricopeptide repeat-containing protein At1g14470(LOC101254432)	Solanum lycopersicum
101266689	OPA3-like protein(LOC101266689)	Solanum lycopersicum
101267539	mitochondrial ubiquitin ligase activator of nfkb 1-like(LOC101267539)	Solanum lycopersicum
101265598	ABC transporter F family member 4(LOC101265598)	Solanum lycopersicum
101265594	monoacylglycerol lipase abhd6-A(LOC101265594)	Solanum lycopersicum
101250191	protein HYPER-SENSITIVITY-RELATED 4-like(LOC101250191)	Solanum lycopersicum
104648570	uncharacterized LOC104648570(LOC104648570)	Solanum lycopersicum
101266208	4-coumarate--CoA ligase-like 9(LOC101266208)	Solanum lycopersicum
101258948	protein NPGR1(LOC101258948)	Solanum lycopersicum
104649338	leucine-rich repeat extensin-like protein 1(LOC104649338)	Solanum lycopersicum
101252286	uncharacterized LOC101252286(LOC101252286)	Solanum lycopersicum
101255313	auxin-responsive protein SAUR71(LOC101255313)	Solanum lycopersicum
101257735	apoptosis-inducing factor 2-like(LOC101257735)	Solanum lycopersicum
101253257	ethylene-responsive transcription factor ERF017(LOC101253257)	Solanum lycopersicum
101258701	uncharacterized LOC101258701(LOC101258701)	Solanum lycopersicum
112941776	small nucleolar RNA SNORD34(LOC112941776)	Solanum lycopersicum
101245515	receptor like protein 22-like(LOC101245515)	Solanum lycopersicum
101263386	leucine-rich repeat receptor-like protein kinase TDR(LOC101263386)	Solanum lycopersicum
101244669	cyclic nucleotide-gated ion channel 1-like(LOC101244669)	Solanum lycopersicum
101262296	kunitz trypsin inhibitor 2(LOC101262296)	Solanum lycopersicum
101262175	TONNEAU1 recruiting motif 1	Solanum lycopersicum
778308	subtilisin-like protease SBT1.7(LOC778308)	Solanum lycopersicum
101244300	probable glutathione S-transferase parA(LOC101244300)	Solanum lycopersicum
101244660	octanoyltransferase LIP2p, chloroplastic(LOC101244660)	Solanum lycopersicum
104649697	uncharacterized LOC104649697(LOC104649697)	Solanum lycopersicum
104649456	putative RING-H2 finger protein ATL21A(LOC104649456)	Solanum lycopersicum
101267986	remorin-like(LOC101267986)	Solanum lycopersicum
101266657	protein YLS3(LOC101266657)	Solanum lycopersicum
101255427	kinesin-like protein KIN-10B(LOC101255427)	Solanum lycopersicum
9612	nuclear receptor corepressor 2(NCOR2)	Homo sapiens
778302	multicopper oxidase-like protein(LOC778302)	Solanum lycopersicum
101254450	calcium-transporting ATPase 12, plasma membrane-type-like(LOC101254450)	Solanum lycopersicum
101244537	receptor-like protein kinase FERONIA(LOC101244537)	Solanum lycopersicum
112940316	uncharacterized LOC112940316(LOC112940316)	Solanum lycopersicum
101252392	protein LAZY 1(LOC101252392)	Solanum lycopersicum
101244652	pathogenesis-related protein STH-2(LOC101244652)	Solanum lycopersicum
109121160	uncharacterized LOC109121160(LOC109121160)	Solanum lycopersicum
104649203	uncharacterized LOC104649203(LOC104649203)	Solanum lycopersicum
101243688	cell wall	Solanum lycopersicum
101266548	E3 ubiquitin-protein ligase PUB22-like(LOC101266548)	Solanum lycopersicum
101245743	pectinesterase 3(LOC101245743)	Solanum lycopersicum
101266306	early endosome antigen 1(LOC101266306)	Solanum lycopersicum
101267635	homologue of Cf-9 resistance gene SC0A(LOC101267635)	Solanum lycopersicum
101252344	L-ascorbate oxidase homolog(LOC101252344)	Solanum lycopersicum
101256707	probable linoleate 9S-lipoxygenase 5(LOC101256707)	Solanum lycopersicum
101249296	uncharacterized LOC101249296(LOC101249296)	Solanum lycopersicum
101264690	cysteine-rich receptor-like protein kinase 10(LOC101264690)	Solanum lycopersicum
101253671	DNA oxidative demethylase ALKBH2-like(LOC101253671)	Solanum lycopersicum
101261180	SUPPRESSOR OF GAMMA RESPONSE 1(LOC101261180)	Solanum lycopersicum
112941110	uncharacterized LOC112941110(LOC112941110)	Solanum lycopersicum
101253796	reticulon-like protein B22(LOC101253796)	Solanum lycopersicum
101261068	tuberculostearic acid methyltransferase UfaA1(LOC101261068)	Solanum lycopersicum
101263486	LysM receptor-like kinase 2(Lyk2)	Solanum lycopersicum
101244600	fasciclin-like arabinogalactan protein 21(LOC101244600)	Solanum lycopersicum
101264458	pentatricopeptide repeat-containing protein At1g02370, mitochondrial(LOC101264458)	Solanum lycopersicum
104645665	uncharacterized LOC104645665(LOC104645665)	Solanum lycopersicum
101250152	uncharacterized LOC101250152(LOC101250152)	Solanum lycopersicum
101255608	probable LRR receptor-like serine	Solanum lycopersicum
104648817	uncharacterized LOC104648817(LOC104648817)	Solanum lycopersicum
101250159	pentatricopeptide repeat-containing protein At4g14820(LOC101250159)	Solanum lycopersicum
101251005	heavy metal-associated isoprenylated plant protein 13(LOC101251005)	Solanum lycopersicum
101262286	probable LRR receptor-like serine	Solanum lycopersicum
101262289	leucine-rich repeat extensin-like protein 4(LOC101262289)	Solanum lycopersicum
112941588	U1 spliceosomal RNA(LOC112941588)	Solanum lycopersicum
101264465	probable protein phosphatase 2C 5(LOC101264465)	Solanum lycopersicum
101244839	polyubiquitin-like(LOC101244839)	Solanum lycopersicum
101267739	COBRA-like protein 7(LOC101267739)	Solanum lycopersicum
101263011	G-type lectin S-receptor-like serine	Solanum lycopersicum
101262285	uncharacterized LOC101262285(LOC101262285)	Solanum lycopersicum
101264228	uncharacterized LOC101264228(LOC101264228)	Solanum lycopersicum
101265438	DNA replication complex GINS protein PSF2(LOC101265438)	Solanum lycopersicum
101264589	zinc finger protein ZAT1-like(LOC101264589)	Solanum lycopersicum
101267733	receptor-like cytoplasmic kinase PCRK1-like(LOC101267733)	Solanum lycopersicum
[truncated: 1,229 more rows]
