# Supplementary material for: Antioxidant activity and comparative RNA‐seq analysis support mitigating effects of an algae‐based biostimulant on drought stress in tomato plants
Source: Physiol Plant. 2024 Dec 20;176(6):e70007. doi: 10.1111/ppl.70007 (PMC11659800; doi:10.1111/ppl.70007)
Supplement: Supplementary file 6 — Table S4. GO enrichments in water stress conditions. [file PPL-176-e70007-s006.xlsx]

## Sheet: SHINYGO ENRICHMENT
Genes incremented by Eranthis at 5h (clusters 9, 30, 38)
Pathway	Genes	Enrichment FDR	nGenes	Pathway Genes	Fold Enrichment	URL
GO:0051639 actin filament network formation	101250477	0.07	1	4	165.524	http://amigo.geneontology.org/amigo/term/GO:0051639
GO:0005884 actin filament	101250477	0.07	1	4	165.524	http://amigo.geneontology.org/amigo/term/GO:0005884
GO:0032432 actin filament bundle	101250477	0.07	1	4	165.524	http://amigo.geneontology.org/amigo/term/GO:0032432
GO:0000919 cell plate assembly	101262856	0.07	1	5	132.419	http://amigo.geneontology.org/amigo/term/GO:0000919
GO:0080183 response to photooxidative stress	104645781	0.07	1	5	132.419	http://amigo.geneontology.org/amigo/term/GO:0080183
GO:0005094 Rho GDP-dissociation inhibitor activity	101249460	0.07	1	5	132.419	http://amigo.geneontology.org/amigo/term/GO:0005094
GO:0019187 beta-1,4-mannosyltransferase activity	101262856	0.07	1	5	132.419	http://amigo.geneontology.org/amigo/term/GO:0019187
GO:0051753 mannan synthase activity	101262856	0.07	1	5	132.419	http://amigo.geneontology.org/amigo/term/GO:0051753
GO:0004040 amidase activity	101244325	0.07	1	6	110.349	http://amigo.geneontology.org/amigo/term/GO:0004040
GO:0048564 photosystem I assembly	104645781	0.08	1	7	94.5852	http://amigo.geneontology.org/amigo/term/GO:0048564
GO:0042044 fluid transport	778315 100529106	0.02	2	15	88.2795	http://amigo.geneontology.org/amigo/term/GO:0042044
GO:0006833 water transport	778315 100529106	0.02	2	15	88.2795	http://amigo.geneontology.org/amigo/term/GO:0006833
GO:0005092 GDP-dissociation inhibitor activity	101249460	0.1	1	9	73.5662	http://amigo.geneontology.org/amigo/term/GO:0005092
GO:0031492 nucleosomal DNA binding	101263845 101245495	0.02	2	20	66.2096	http://amigo.geneontology.org/amigo/term/GO:0031492
GO:0051017 actin filament bundle assembly	101250477	0.1	1	10	66.2096	http://amigo.geneontology.org/amigo/term/GO:0051017
GO:0061572 actin filament bundle organization	101250477	0.1	1	10	66.2096	http://amigo.geneontology.org/amigo/term/GO:0061572
GO:0007266 Rho protein signal transduction	101249460	0.1	1	10	66.2096	http://amigo.geneontology.org/amigo/term/GO:0007266
GO:0031491 nucleosome binding	101263845 101245495	0.02	2	24	55.1747	http://amigo.geneontology.org/amigo/term/GO:0031491
GO:0005372 water transmembrane transporter activity	100529106 778315	0.02	2	25	52.9677	http://amigo.geneontology.org/amigo/term/GO:0005372
GO:0015250 water channel activity	100529106 778315	0.02	2	25	52.9677	http://amigo.geneontology.org/amigo/term/GO:0015250
GO:0030527 structural constituent of chromatin	101263845 544081	0.02	2	29	45.6618	http://amigo.geneontology.org/amigo/term/GO:0030527
GO:0031490 chromatin DNA binding	101263845 101245495	0.03	2	35	37.8341	http://amigo.geneontology.org/amigo/term/GO:0031490
GO:0006334 nucleosome assembly	101263845 544081 101245495	0.02	3	55	36.1143	http://amigo.geneontology.org/amigo/term/GO:0006334
GO:0034728 nucleosome organization	101263845 544081 101245495	0.02	3	57	34.8472	http://amigo.geneontology.org/amigo/term/GO:0034728
GO:0065004 protein-DNA complex assembly	101263845 544081 101245495	0.02	3	86	23.0964	http://amigo.geneontology.org/amigo/term/GO:0065004
GO:0000786 nucleosome	101263845 101245495 544081	0.02	3	87	22.8309	http://amigo.geneontology.org/amigo/term/GO:0000786
GO:0071824 protein-DNA complex subunit organization	101263845 544081 101245495	0.02	3	89	22.3178	http://amigo.geneontology.org/amigo/term/GO:0071824
GO:0006338 chromatin remodeling	101263845 544081 101245495	0.02	3	89	22.3178	http://amigo.geneontology.org/amigo/term/GO:0006338
GO:0032993 protein-DNA complex	101263845 101245495 544081	0.02	3	106	18.7386	http://amigo.geneontology.org/amigo/term/GO:0032993
GO:0044815 DNA packaging complex	101263845 101245495 544081	0.02	3	107	18.5634	http://amigo.geneontology.org/amigo/term/GO:0044815
GO:0009414 response to water deprivation	100529106 101262856	0.07	2	77	17.1973	http://amigo.geneontology.org/amigo/term/GO:0009414
GO:0009415 response to water	100529106 101262856	0.07	2	79	16.7619	http://amigo.geneontology.org/amigo/term/GO:0009415
GO:0031497 chromatin assembly	101263845 544081 101245495	0.02	3	120	16.5524	http://amigo.geneontology.org/amigo/term/GO:0031497
GO:0001101 response to acid chemical	100529106 101262856	0.07	2	81	16.3481	http://amigo.geneontology.org/amigo/term/GO:0001101
GO:0003682 chromatin binding	101263845 101245495	0.07	2	85	15.5787	http://amigo.geneontology.org/amigo/term/GO:0003682
Path:sly04016 MAPK signaling pathway-plant	101258272 101258387	0.07	2	94	14.0872	http://www.genome.jp/kegg-bin/show_pathway?sly04016
GO:0000785 chromatin	101263845 101245495 544081	0.03	3	143	13.8901	http://amigo.geneontology.org/amigo/term/GO:0000785
GO:0044877 protein-containing complex binding	101263845 101245495 101250477	0.03	3	157	12.6515	http://amigo.geneontology.org/amigo/term/GO:0044877
GO:0006325 chromatin organization	101263845 544081 101245495	0.04	3	183	10.854	http://amigo.geneontology.org/amigo/term/GO:0006325
GO:0048367 shoot system development	101243675 104645770 101262856	0.06	3	212	9.36929	http://amigo.geneontology.org/amigo/term/GO:0048367
GO:0071555 cell wall organization	101260787 101246713 101262856	0.07	3	248	8.00923	http://amigo.geneontology.org/amigo/term/GO:0071555
GO:0045229 external encapsulating structure organization	101260787 101246713 101262856	0.07	3	263	7.55243	http://amigo.geneontology.org/amigo/term/GO:0045229
GO:0005694 chromosome	101263845 101245495 544081	0.07	3	272	7.30253	http://amigo.geneontology.org/amigo/term/GO:0005694
GO:0051276 chromosome organization	101263845 101245495 544081	0.1	3	322	6.1686	http://amigo.geneontology.org/amigo/term/GO:0051276
GO:0022607 cellular component assembly	101263845 544081 101250477 104645781 101262856 101245495	0.02	6	657	6.04654	http://amigo.geneontology.org/amigo/term/GO:0022607
GO:0065003 protein-containing complex assembly	101263845 544081 104645781 101245495	0.07	4	444	5.96483	http://amigo.geneontology.org/amigo/term/GO:0065003
GO:0043933 protein-containing complex organization	101263845 544081 104645781 101245495	0.07	4	500	5.29677	http://amigo.geneontology.org/amigo/term/GO:0043933
GO:0044085 cellular component biogenesis	101263845 101262856 544081 101250477 104645781 101245495	0.04	6	932	4.26242	http://amigo.geneontology.org/amigo/term/GO:0044085
GO:0005886 plasma membrane	101266218 101257771 100529106 101246359 101262856	0.1	5	954	3.47011	http://amigo.geneontology.org/amigo/term/GO:0005886
GO:0071944 cell periphery	101266218 101257771 100529106 101246359 101262856 101260787	0.07	6	1189	3.34111	http://amigo.geneontology.org/amigo/term/GO:0071944
GO:0016043 cellular component organization	101263845 101245495 544081 101250477 101260787 104645781 101246713 101262856	0.04	8	1597	3.3167	http://amigo.geneontology.org/amigo/term/GO:0016043
GO:0071840 cellular component organization or biogenesis	101263845 101262856 101245495 544081 101250477 101260787 104645781 101246713	0.07	8	1818	2.91351	http://amigo.geneontology.org/amigo/term/GO:0071840
GO:0006950 response to stress	101264282 100529106 101258387 104645781 101263305 101262856 101255161	0.08	7	1605	2.88765	http://amigo.geneontology.org/amigo/term/GO:0006950
Genes incremented by Eranthis at 24h (clusters 6, 19, 32)
Pathway	Genes	Enrichment FDR	nGenes	Pathway Genes	Fold Enrichment	URL
GO:0044000 movement in host	101264067	0.06	1	3	163.948	http://amigo.geneontology.org/amigo/term/GO:0044000
GO:0046739 transport of virus in multicellular host	101264067	0.06	1	3	163.948	http://amigo.geneontology.org/amigo/term/GO:0046739
GO:0046794 transport of virus	101264067	0.06	1	3	163.948	http://amigo.geneontology.org/amigo/term/GO:0046794
GO:0051701 biological process involved in interaction with host	101264067	0.06	1	3	163.948	http://amigo.geneontology.org/amigo/term/GO:0051701
GO:0052126 movement in host environment	101264067	0.06	1	3	163.948	http://amigo.geneontology.org/amigo/term/GO:0052126
GO:0051286 cell tip	101259003	0.06	1	3	163.948	http://amigo.geneontology.org/amigo/term/GO:0051286
GO:0060187 cell pole	101259003	0.06	1	3	163.948	http://amigo.geneontology.org/amigo/term/GO:0060187
GO:0000710 meiotic mismatch repair	101263336	0.06	1	3	163.948	http://amigo.geneontology.org/amigo/term/GO:0000710
GO:0000727 double-strand break repair via break-induced replication	101255123	0.06	1	3	163.948	http://amigo.geneontology.org/amigo/term/GO:0000727
GO:0015173 aromatic amino acid transmembrane transporter activity	101268525	0.08	1	4	122.961	http://amigo.geneontology.org/amigo/term/GO:0015173
GO:0000712 resolution of meiotic recombination intermediates	101263336	0.08	1	4	122.961	http://amigo.geneontology.org/amigo/term/GO:0000712
GO:0010496 intercellular transport	101264067	0.09	1	5	98.3686	http://amigo.geneontology.org/amigo/term/GO:0010496
GO:0010497 plasmodesmata-mediated intercellular transport	101264067	0.09	1	5	98.3686	http://amigo.geneontology.org/amigo/term/GO:0010497
GO:0051307 meiotic chromosome separation	101263336	0.09	1	5	98.3686	http://amigo.geneontology.org/amigo/term/GO:0051307
GO:0120029 proton export across plasma membrane	101247697	0.09	1	5	98.3686	http://amigo.geneontology.org/amigo/term/GO:0120029
GO:0007129 homologous chromosome pairing at meiosis	101263336	0.09	1	5	98.3686	http://amigo.geneontology.org/amigo/term/GO:0007129
GO:0016032 viral process	101264067	0.09	1	6	81.9738	http://amigo.geneontology.org/amigo/term/GO:0016032
GO:0045143 homologous chromosome segregation	101263336	0.09	1	6	81.9738	http://amigo.geneontology.org/amigo/term/GO:0045143
GO:0090406 pollen tube	101259003	0.09	1	6	81.9738	http://amigo.geneontology.org/amigo/term/GO:0090406
GO:0006560 proline metabolic process	101268445	0.1	1	7	70.2633	http://amigo.geneontology.org/amigo/term/GO:0006560
GO:0008199 ferric iron binding	101244004	0.1	1	7	70.2633	http://amigo.geneontology.org/amigo/term/GO:0008199
GO:0045330 aspartyl esterase activity	101253120 101261266 101244375 101244677 101264501	0	5	37	66.4653	http://amigo.geneontology.org/amigo/term/GO:0045330
GO:0046910 pectinesterase inhibitor activity	101253120 101261266 101244677 101264501	0	4	35	56.2106	http://amigo.geneontology.org/amigo/term/GO:0046910
GO:0045490 pectin catabolic process	101244375 101253120 101261266 101244677 101264501	0	5	50	49.1843	http://amigo.geneontology.org/amigo/term/GO:0045490
Path:sly00040 Pentose and glucuronate interconversions	101244677 101253120 101261266 101264501	0	4	51	38.5759	http://www.genome.jp/kegg-bin/show_pathway?sly00040
GO:0006885 regulation of pH	101263736 101247697	0.02	2	28	35.1316	http://amigo.geneontology.org/amigo/term/GO:0006885
GO:0016722 oxidoreductase activity acting on metal ions	101251411 101263934	0.03	2	31	31.7318	http://amigo.geneontology.org/amigo/term/GO:0016722
GO:0030599 pectinesterase activity	101253120 101261266 101244375 101244677 101264501	0	5	82	29.9904	http://amigo.geneontology.org/amigo/term/GO:0030599
GO:0042545 cell wall modification	101253120 101261266 101244375 101244677 101264501	0	5	86	28.5955	http://amigo.geneontology.org/amigo/term/GO:0042545
GO:0055067 monovalent inorganic cation homeostasis	101263736 101247697	0.03	2	35	28.1053	http://amigo.geneontology.org/amigo/term/GO:0055067
GO:0010393 galacturonan metabolic process	101244375 101253120 101261266 101244677 101264501	0	5	91	27.0243	http://amigo.geneontology.org/amigo/term/GO:0010393
GO:0045488 pectin metabolic process	101244375 101253120 101261266 101244677 101264501	0	5	91	27.0243	http://amigo.geneontology.org/amigo/term/GO:0045488
Path:sly00053 Ascorbate and aldarate metabolism	101251411 101263934	0.04	2	39	25.2227	http://www.genome.jp/kegg-bin/show_pathway?sly00053
GO:0000272 polysaccharide catabolic process	101244375 101253120 101261266 101244677 101264501	0	5	107	22.9833	http://amigo.geneontology.org/amigo/term/GO:0000272
GO:0005618 cell wall	101251411 101263934 101253729 101247762 101253120 101261266 101244375 101244677 101264501	0	9	197	22.47	http://amigo.geneontology.org/amigo/term/GO:0005618
GO:0030312 external encapsulating structure	101251411 101263934 101253729 101247762 101253120 101261266 101244375 101244677 101264501	0	9	201	22.0228	http://amigo.geneontology.org/amigo/term/GO:0030312
GO:0052689 carboxylic ester hydrolase activity	101253120 101261266 101244375 101244677 101264501	0	5	169	14.5516	http://amigo.geneontology.org/amigo/term/GO:0052689
GO:0016052 carbohydrate catabolic process	101244375 101253120 101261266 101244677 101264501	0	5	189	13.0117	http://amigo.geneontology.org/amigo/term/GO:0016052
GO:0009505 plant-type cell wall	101251411 101263934	0.09	2	79	12.4517	http://amigo.geneontology.org/amigo/term/GO:0009505
GO:0005887 integral component of plasma membrane	101247786 101268525	0.09	2	83	11.8516	http://amigo.geneontology.org/amigo/term/GO:0005887
GO:0031226 intrinsic component of plasma membrane	101247786 101260424 101265131 101268525	0.01	4	167	11.7807	http://amigo.geneontology.org/amigo/term/GO:0031226
GO:0046658 anchored component of plasma membrane	101260424 101265131	0.09	2	84	11.7105	http://amigo.geneontology.org/amigo/term/GO:0046658
GO:0004675 transmembrane receptor protein serine/threonine kinase activity	101259381 101253154	0.09	2	86	11.4382	http://amigo.geneontology.org/amigo/term/GO:0004675
GO:0005507 copper ion binding	101251411 101263934	0.09	2	86	11.4382	http://amigo.geneontology.org/amigo/term/GO:0005507
GO:0045229 external encapsulating structure organization	101253120 101261266 101244375 101244677 101265072 101264501	0	6	263	11.2207	http://amigo.geneontology.org/amigo/term/GO:0045229
GO:0055080 cation homeostasis	101263736 101247697	0.1	2	95	10.3546	http://amigo.geneontology.org/amigo/term/GO:0055080
GO:0003779 actin binding	101244764 101251745	0.1	2	95	10.3546	http://amigo.geneontology.org/amigo/term/GO:0003779
GO:0098771 inorganic ion homeostasis	101263736 101247697	0.1	2	96	10.2467	http://amigo.geneontology.org/amigo/term/GO:0098771
GO:0071555 cell wall organization	101253120 101261266 101244375 101244677 101264501	0	5	248	9.91619	http://amigo.geneontology.org/amigo/term/GO:0071555
GO:0004857 enzyme inhibitor activity	101253120 101261266 101244677 101264501	0.01	4	201	9.78792	http://amigo.geneontology.org/amigo/term/GO:0004857
GO:0005976 polysaccharide metabolic process	101244375 101253120 101261266 101244677 101264501	0.01	5	293	8.39322	http://amigo.geneontology.org/amigo/term/GO:0005976
GO:0005911 cell-cell junction	101251411 101263934 101264067 101263336	0.02	4	236	8.33632	http://amigo.geneontology.org/amigo/term/GO:0005911
GO:0009506 plasmodesma	101251411 101263934 101264067 101263336	0.02	4	236	8.33632	http://amigo.geneontology.org/amigo/term/GO:0009506
GO:0030054 cell junction	101251411 101263934 101264067 101263336	0.02	4	236	8.33632	http://amigo.geneontology.org/amigo/term/GO:0030054
GO:0055044 symplast	101251411 101263934 101264067 101263336	0.02	4	236	8.33632	http://amigo.geneontology.org/amigo/term/GO:0055044
GO:0070161 anchoring junction	101251411 101263934 101264067 101263336	0.02	4	236	8.33632	http://amigo.geneontology.org/amigo/term/GO:0070161
GO:0071944 cell periphery	101251411 101263934 101253729 101259381 101249312 101247786 101253154 101260424 101265131 101258680 101247762 101253120 101261266 101244375 101244677 101268525 101247697 101264501	0	18	1189	7.4459	http://amigo.geneontology.org/amigo/term/GO:0071944
GO:0071554 cell wall organization or biogenesis	101253120 101261266 101244375 101244677 101264501	0.01	5	351	7.00631	http://amigo.geneontology.org/amigo/term/GO:0071554
GO:0042592 homeostatic process	101263736 101247697 101252854	0.1	3	251	5.8786	http://amigo.geneontology.org/amigo/term/GO:0042592
GO:0004553 hydrolase activity hydrolyzing O-glycosyl compounds	101247762 101265512 101260424 101265131	0.07	4	368	5.34612	http://amigo.geneontology.org/amigo/term/GO:0004553
GO:0030234 enzyme regulator activity	101253120 101261266 101244677 101264501	0.09	4	399	4.93076	http://amigo.geneontology.org/amigo/term/GO:0030234
GO:0005975 carbohydrate metabolic process	101244375 101253120 101261266 101265512 101260424 101265131 101244677 101247762 101264501	0	9	899	4.9239	http://amigo.geneontology.org/amigo/term/GO:0005975
GO:0005886 plasma membrane	101259381 101249312 101247786 101253154 101260424 101265131 101258680 101268525 101247697	0	9	954	4.64003	http://amigo.geneontology.org/amigo/term/GO:0005886
GO:0098772 molecular function regulator activity	101253120 101261266 101244677 101264501	0.09	4	433	4.54358	http://amigo.geneontology.org/amigo/term/GO:0098772
GO:0016798 hydrolase activity acting on glycosyl bonds	101247762 101265512 101260424 101265131	0.09	4	451	4.36224	http://amigo.geneontology.org/amigo/term/GO:0016798
GO:0016788 hydrolase activity acting on ester bonds	101253120 101261266 101247090 101257361 101244375 101244004 101244677 101264501	0.01	8	908	4.33342	http://amigo.geneontology.org/amigo/term/GO:0016788
GO:0004674 protein serine/threonine kinase activity	101259381 101253154 101249831 101255123	0.1	4	468	4.20379	http://amigo.geneontology.org/amigo/term/GO:0004674
Path:sly01100 Metabolic pathways	101244004 101244375 101244677 101247697 101251411 101253120 101261266 101263934 101264501 101268445	0	10	1238	3.97288	http://www.genome.jp/kegg-bin/show_pathway?sly01100
GO:0009057 macromolecule catabolic process	101244375 101253120 101261266 101244677 101264501	0.09	5	695	3.53844	http://amigo.geneontology.org/amigo/term/GO:0009057
GO:0046914 transition metal ion binding	101244004 101251411 101263934 101266764 101253729 101245978 101265072	0.09	7	1191	2.89076	http://amigo.geneontology.org/amigo/term/GO:0046914
GO:0016043 cellular component organization	101263336 101253120 101261266 101249587 101259003 101244375 101244677 101265072 101264501	0.06	9	1597	2.77181	http://amigo.geneontology.org/amigo/term/GO:0016043
GO:0071840 cellular component organization or biogenesis	101263336 101253120 101261266 101249587 101259003 101244375 101244677 101265072 101264501	0.09	9	1818	2.43487	http://amigo.geneontology.org/amigo/term/GO:0071840
Genes mitigated by Eranthis at 5h
Genes mitigated by Eranthis at 24h (clusters 34)
Pathway	Genes	Enrichment FDR	nGenes	Pathway Genes	Fold Enrichment	URL
GO:0051639 actin filament network formation	101257507	0.06	1	4	430.363	http://amigo.geneontology.org/amigo/term/GO:0051639
GO:2000012 regulation of auxin polar transport	101252392	0.06	1	4	430.363	http://amigo.geneontology.org/amigo/term/GO:2000012
GO:0005884 actin filament	101257507	0.06	1	4	430.363	http://amigo.geneontology.org/amigo/term/GO:0005884
GO:0032432 actin filament bundle	101257507	0.06	1	4	430.363	http://amigo.geneontology.org/amigo/term/GO:0032432
GO:0010216 maintenance of DNA methylation	101260505	0.06	1	5	344.29	http://amigo.geneontology.org/amigo/term/GO:0010216
GO:1904668 positive regulation of ubiquitin protein ligase activity	101261334	0.06	1	7	245.921	http://amigo.geneontology.org/amigo/term/GO:1904668
GO:0055106 ubiquitin-protein transferase regulator activity	101261334	0.06	1	7	245.921	http://amigo.geneontology.org/amigo/term/GO:0055106
GO:0097027 ubiquitin-protein transferase activator activity	101261334	0.06	1	7	245.921	http://amigo.geneontology.org/amigo/term/GO:0097027
GO:1904666 regulation of ubiquitin protein ligase activity	101261334	0.06	1	8	215.181	http://amigo.geneontology.org/amigo/term/GO:1904666
GO:0010997 anaphase-promoting complex binding	101261334	0.06	1	8	215.181	http://amigo.geneontology.org/amigo/term/GO:0010997
GO:0031398 positive regulation of protein ubiquitination	101261334	0.06	1	9	191.272	http://amigo.geneontology.org/amigo/term/GO:0031398
GO:0051443 positive regulation of ubiquitin-protein transferase activity	101261334	0.06	1	9	191.272	http://amigo.geneontology.org/amigo/term/GO:0051443
GO:1903322 positive regulation of protein modification by small protein conjugation or removal	101261334	0.06	1	9	191.272	http://amigo.geneontology.org/amigo/term/GO:1903322
GO:0031396 regulation of protein ubiquitination	101261334	0.06	1	10	172.145	http://amigo.geneontology.org/amigo/term/GO:0031396
GO:0051017 actin filament bundle assembly	101257507	0.06	1	10	172.145	http://amigo.geneontology.org/amigo/term/GO:0051017
GO:0051438 regulation of ubiquitin-protein transferase activity	101261334	0.06	1	10	172.145	http://amigo.geneontology.org/amigo/term/GO:0051438
GO:0061572 actin filament bundle organization	101257507	0.06	1	10	172.145	http://amigo.geneontology.org/amigo/term/GO:0061572
GO:1903320 regulation of protein modification by small protein conjugation or removal	101261334	0.06	1	10	172.145	http://amigo.geneontology.org/amigo/term/GO:1903320
Path:sly00310 Lysine degradation	101260505	0.09	1	16	107.591	http://www.genome.jp/kegg-bin/show_pathway?sly00310
GO:0009926 auxin polar transport	101252392	0.09	1	17	101.262	http://amigo.geneontology.org/amigo/term/GO:0009926
GO:0044877 protein-containing complex binding	101257507 101261334	0.06	2	157	21.9293	http://amigo.geneontology.org/amigo/term/GO:0044877
Genes incremented by Eranthis at 5h and 24h (Cluster 3)
Pathway	Genes	Enrichment FDR	nGenes	Pathway Genes	Fold Enrichment	URL
GO:0005658 alpha DNA polymerase:primase complex	101259745	0.07	1	3	478.181	http://amigo.geneontology.org/amigo/term/GO:0005658
GO:0000170 sphingosine hydroxylase activity	101268663	0.07	1	4	358.635	http://amigo.geneontology.org/amigo/term/GO:0000170
GO:0033356 UDP-L-arabinose metabolic process	101251942	0.07	1	6	239.09	http://amigo.geneontology.org/amigo/term/GO:0033356
GO:0052691 UDP-arabinopyranose mutase activity	101251942	0.07	1	6	239.09	http://amigo.geneontology.org/amigo/term/GO:0052691
GO:1901420 negative regulation of response to alcohol	101258965	0.07	1	7	204.935	http://amigo.geneontology.org/amigo/term/GO:1901420
GO:1905958 negative regulation of cellular response to alcohol	101258965	0.07	1	7	204.935	http://amigo.geneontology.org/amigo/term/GO:1905958
GO:0009788 negative regulation of abscisic acid-activated signaling pathway	101258965	0.07	1	7	204.935	http://amigo.geneontology.org/amigo/term/GO:0009788
GO:0016308 1-phosphatidylinositol-4-phosphate 5-kinase activity	101253180	0.08	1	9	159.394	http://amigo.geneontology.org/amigo/term/GO:0016308
GO:0005736 RNA polymerase I complex	101247428	0.08	1	10	143.454	http://amigo.geneontology.org/amigo/term/GO:0005736
GO:0012511 monolayer-surrounded lipid storage body	101245571	0.08	1	10	143.454	http://amigo.geneontology.org/amigo/term/GO:0012511
GO:0043601 nuclear replisome	101259745	0.08	1	10	143.454	http://amigo.geneontology.org/amigo/term/GO:0043601
GO:0009927 histidine phosphotransfer kinase activity	101248225	0.08	1	10	143.454	http://amigo.geneontology.org/amigo/term/GO:0009927
GO:0030894 replisome	101259745	0.08	1	11	130.413	http://amigo.geneontology.org/amigo/term/GO:0030894
GO:0043424 protein histidine kinase binding	101248225	0.08	1	12	119.545	http://amigo.geneontology.org/amigo/term/GO:0043424
GO:0005665 RNA polymerase II core complex	101247428	0.08	1	13	110.349	http://amigo.geneontology.org/amigo/term/GO:0005665
GO:0019915 lipid storage	101245571	0.08	1	14	102.467	http://amigo.geneontology.org/amigo/term/GO:0019915
GO:0042575 DNA polymerase complex	101259745	0.08	1	14	102.467	http://amigo.geneontology.org/amigo/term/GO:0042575
GO:0006360 transcription by RNA polymerase I	101247428	0.09	1	17	84.3848	http://amigo.geneontology.org/amigo/term/GO:0006360
GO:1901419 regulation of response to alcohol	101258965	0.09	1	17	84.3848	http://amigo.geneontology.org/amigo/term/GO:1901419
GO:1905957 regulation of cellular response to alcohol	101258965	0.09	1	17	84.3848	http://amigo.geneontology.org/amigo/term/GO:1905957
GO:0009787 regulation of abscisic acid-activated signaling pathway	101258965	0.09	1	17	84.3848	http://amigo.geneontology.org/amigo/term/GO:0009787
GO:0043596 nuclear replication fork	101259745	0.09	1	18	79.6968	http://amigo.geneontology.org/amigo/term/GO:0043596
GO:0005666 RNA polymerase III complex	101247428	0.09	1	19	75.5022	http://amigo.geneontology.org/amigo/term/GO:0005666
GO:0003887 DNA-directed DNA polymerase activity	101259745	0.09	1	19	75.5022	http://amigo.geneontology.org/amigo/term/GO:0003887
Path:sly03030 DNA replication	101259745	0.09	1	19	75.5022	http://www.genome.jp/kegg-bin/show_pathway?sly03030
GO:0006270 DNA replication initiation	101259745	0.09	1	20	71.7271	http://amigo.geneontology.org/amigo/term/GO:0006270
GO:0016307 phosphatidylinositol phosphate kinase activity	101253180	0.09	1	20	71.7271	http://amigo.geneontology.org/amigo/term/GO:0016307
GO:0045492 xylan biosynthetic process	101247603	0.09	1	22	65.2064	http://amigo.geneontology.org/amigo/term/GO:0045492
Path:sly03020 RNA polymerase	101247428	0.09	1	22	65.2064	http://www.genome.jp/kegg-bin/show_pathway?sly03020
GO:0030148 sphingolipid biosynthetic process	101268663	0.09	1	24	59.7726	http://amigo.geneontology.org/amigo/term/GO:0030148
GO:0005811 lipid droplet	101245571	0.09	1	24	59.7726	http://amigo.geneontology.org/amigo/term/GO:0005811
GO:0034061 DNA polymerase activity	101259745	0.09	1	27	53.1312	http://amigo.geneontology.org/amigo/term/GO:0034061
GO:0005657 replication fork	101259745	0.09	1	29	49.467	http://amigo.geneontology.org/amigo/term/GO:0005657
GO:0070592 cell wall polysaccharide biosynthetic process	101247603	0.09	1	30	47.8181	http://amigo.geneontology.org/amigo/term/GO:0070592
GO:0006383 transcription by RNA polymerase III	101247428	0.09	1	30	47.8181	http://amigo.geneontology.org/amigo/term/GO:0006383
GO:0045491 xylan metabolic process	101247603	0.09	1	31	46.2755	http://amigo.geneontology.org/amigo/term/GO:0045491
GO:0009834 plant-type secondary cell wall biogenesis	101247603	0.09	1	31	46.2755	http://amigo.geneontology.org/amigo/term/GO:0009834
GO:0009225 nucleotide-sugar metabolic process	101251942	0.09	1	32	44.8294	http://amigo.geneontology.org/amigo/term/GO:0009225
GO:0009968 negative regulation of signal transduction	101258965	0.09	1	33	43.471	http://amigo.geneontology.org/amigo/term/GO:0009968
GO:0010648 negative regulation of cell communication	101258965	0.09	1	33	43.471	http://amigo.geneontology.org/amigo/term/GO:0010648
GO:0023057 negative regulation of signaling	101258965	0.09	1	33	43.471	http://amigo.geneontology.org/amigo/term/GO:0023057
GO:0055029 nuclear DNA-directed RNA polymerase complex	101259745 101247428	0.07	2	68	42.1924	http://amigo.geneontology.org/amigo/term/GO:0055029
GO:0044038 cell wall macromolecule biosynthetic process	101247603	0.09	1	34	42.1924	http://amigo.geneontology.org/amigo/term/GO:0044038
GO:0070589 cellular component macromolecule biosynthetic process	101247603	0.09	1	34	42.1924	http://amigo.geneontology.org/amigo/term/GO:0070589
Path:sly00562 Inositol phosphate metabolism	101253180	0.09	1	34	42.1924	http://www.genome.jp/kegg-bin/show_pathway?sly00562
GO:0006665 sphingolipid metabolic process	101268663	0.09	1	36	39.8484	http://amigo.geneontology.org/amigo/term/GO:0006665
Path:sly04070 Phosphatidylinositol signaling system	101253180	0.09	1	37	38.7714	http://www.genome.jp/kegg-bin/show_pathway?sly04070
GO:0051235 maintenance of location	101245571	0.09	1	38	37.7511	http://amigo.geneontology.org/amigo/term/GO:0051235
GO:0009832 plant-type cell wall biogenesis	101251942 101247603	0.07	2	80	35.8635	http://amigo.geneontology.org/amigo/term/GO:0009832
GO:0016591 RNA polymerase II holoenzyme	101247428	0.1	1	46	31.1857	http://amigo.geneontology.org/amigo/term/GO:0016591
GO:0000428 DNA-directed RNA polymerase complex	101259745 101247428	0.07	2	93	30.8504	http://amigo.geneontology.org/amigo/term/GO:0000428
GO:0048585 negative regulation of response to stimulus	101258965	0.1	1	47	30.5222	http://amigo.geneontology.org/amigo/term/GO:0048585
GO:0030880 RNA polymerase complex	101259745 101247428	0.07	2	96	29.8863	http://amigo.geneontology.org/amigo/term/GO:0030880
GO:0071368 cellular response to cytokinin stimulus	101248225	0.1	1	48	29.8863	http://amigo.geneontology.org/amigo/term/GO:0071368
GO:0009736 cytokinin-activated signaling pathway	101248225	0.1	1	48	29.8863	http://amigo.geneontology.org/amigo/term/GO:0009736
GO:0042546 cell wall biogenesis	101251942 101247603	0.07	2	128	22.4147	http://amigo.geneontology.org/amigo/term/GO:0042546
GO:0071669 plant-type cell wall organization or biogenesis	101251942 101247603	0.07	2	141	20.3481	http://amigo.geneontology.org/amigo/term/GO:0071669
GO:0061695 transferase complex transferring phosphorus-containing groups	101259745 101247428	0.07	2	154	18.6304	http://amigo.geneontology.org/amigo/term/GO:0061695
GO:0016779 nucleotidyltransferase activity	101259745 101247428	0.08	2	184	15.5928	http://amigo.geneontology.org/amigo/term/GO:0016779
GO:0031981 nuclear lumen	101259745 101247428	0.09	2	318	9.02227	http://amigo.geneontology.org/amigo/term/GO:0031981
GO:0009755 hormone-mediated signaling pathway	101248225 101258965	0.09	2	338	8.48841	http://amigo.geneontology.org/amigo/term/GO:0009755
GO:0043565 sequence-specific DNA binding	101264084 101266622 101268127 101243805	0.07	4	687	8.3525	http://amigo.geneontology.org/amigo/term/GO:0043565
GO:0032870 cellular response to hormone stimulus	101248225 101258965	0.09	2	349	8.22087	http://amigo.geneontology.org/amigo/term/GO:0032870
GO:0071554 cell wall organization or biogenesis	101251942 101247603	0.09	2	351	8.17403	http://amigo.geneontology.org/amigo/term/GO:0071554
GO:0071495 cellular response to endogenous stimulus	101248225 101258965	0.09	2	359	7.99188	http://amigo.geneontology.org/amigo/term/GO:0071495
GO:1990234 transferase complex	101259745 101247428	0.09	2	363	7.90381	http://amigo.geneontology.org/amigo/term/GO:1990234
GO:0140535 intracellular protein-containing complex	101259745 101247428	0.1	2	384	7.47157	http://amigo.geneontology.org/amigo/term/GO:0140535
GO:0071310 cellular response to organic substance	101248225 101258965	0.1	2	403	7.11931	http://amigo.geneontology.org/amigo/term/GO:0071310
GO:0005794 Golgi apparatus	101251942 101247603	0.1	2	404	7.10169	http://amigo.geneontology.org/amigo/term/GO:0005794
GO:0031974 membrane-enclosed lumen	101259745 101247428	0.1	2	412	6.96379	http://amigo.geneontology.org/amigo/term/GO:0031974
GO:0043233 organelle lumen	101259745 101247428	0.1	2	412	6.96379	http://amigo.geneontology.org/amigo/term/GO:0043233
GO:0070013 intracellular organelle lumen	101259745 101247428	0.1	2	412	6.96379	http://amigo.geneontology.org/amigo/term/GO:0070013
GO:0012505 endomembrane system	101251942 101247603 101268663	0.09	3	901	4.7765	http://amigo.geneontology.org/amigo/term/GO:0012505
GO:0016772 transferase activity transferring phosphorus-containing groups	104647166 101248225 101253180 101259745 101247428	0.07	5	1593	4.50264	http://amigo.geneontology.org/amigo/term/GO:0016772
GO:0007154 cell communication	101248225 104647166 101258965	0.1	3	982	4.38251	http://amigo.geneontology.org/amigo/term/GO:0007154
GO:0003700 DNA-binding transcription factor activity	101264084 101266622 101243805	0.1	3	1040	4.1381	http://amigo.geneontology.org/amigo/term/GO:0003700
Genes mitigated by Eranthis at 5h and 24h (Clusters 20)
Pathway	Genes	Enrichment FDR	nGenes	Pathway Genes	Fold Enrichment	URL
GO:0052716 hydroquinone:oxygen oxidoreductase activity	100147721	0.08	1	18	127.515	http://amigo.geneontology.org/amigo/term/GO:0052716
GO:0016682 oxidoreductase activity acting on diphenols and related substances as donors oxygen as acceptor	100147721	0.08	1	29	79.1471	http://amigo.geneontology.org/amigo/term/GO:0016682
GO:0016722 oxidoreductase activity acting on metal ions	100147721	0.08	1	31	74.0409	http://amigo.geneontology.org/amigo/term/GO:0016722
GO:0016679 oxidoreductase activity acting on diphenols and related substances as donors	100147721	0.08	1	34	67.5078	http://amigo.geneontology.org/amigo/term/GO:0016679
GO:0045330 aspartyl esterase activity	101260795	0.08	1	37	62.0342	http://amigo.geneontology.org/amigo/term/GO:0045330
GO:0016747 acyltransferase activity transferring groups other than amino-acyl groups	101254821 101247305	0.08	2	367	12.5083	http://amigo.geneontology.org/amigo/term/GO:0016747
GO:0016746 acyltransferase activity	101254821 101247305	0.08	2	408	11.2513	http://amigo.geneontology.org/amigo/term/GO:0016746
Genes incremented at 5h and mitigated at 24h by Eranthis
Genes mitigated at 5h and incremented at 24h by Eranthis

## Sheet: GENE ANNOTATION
Cluster 3
Gene_ID	Gene Name	Species
LOC101268663	protein ECERIFERUM 1(LOC101268663)	Solanum lycopersicum
LOC101247603	probable methyltransferase At1g27930(LOC101247603)	Solanum lycopersicum
LOC101243688	cell wall / vacuolar inhibitor of fructosidase 1-like(LOC101243688)	Solanum lycopersicum
LOC101246599	bidirectional sugar transporter SWEET2a-like(LOC101246599)	Solanum lycopersicum
LOC101260942	transcription initiation factor TFIID subunit 13-like(LOC101260942)	Solanum lycopersicum
LOC101259358	uncharacterized LOC101259358(LOC101259358)	Solanum lycopersicum
LOC112940913	uncharacterized LOC112940913(LOC112940913)	Solanum lycopersicum
LOC101246031	classical arabinogalactan protein 5(LOC101246031)	Solanum lycopersicum
LOC101264143	probable serine/threonine-protein kinase DDB_G0277165(LOC101264143)	Solanum lycopersicum
LOC101245384	pentatricopeptide repeat-containing protein At2g22410, mitochondrial-like(LOC101245384)	Solanum lycopersicum
LOC101246503	E3 ubiquitin-protein ligase PUB23-like(LOC101246503)	Solanum lycopersicum
LOC104645716	phytosulfokine receptor 1-like(LOC104645716)	Solanum lycopersicum
LOC101249732	pentatricopeptide repeat-containing protein At1g74630-like(LOC101249732)	Solanum lycopersicum
LOC112940780	U5 spliceosomal RNA(LOC112940780)	Solanum lycopersicum
LOC101244686	uncharacterized LOC101244686(LOC101244686)	Solanum lycopersicum
LOC104647656	uncharacterized LOC104647656(LOC104647656)	Solanum lycopersicum
LOC101265800	chitinase 2-like(LOC101265800)	Solanum lycopersicum
LOC101253180	phosphatidylinositol 4-phosphate 5-kinase 1-like(LOC101253180)	Solanum lycopersicum
LOC101250162	alpha/beta hydrolase(LOC101250162)	Solanum lycopersicum
LOC104644305	pathogenesis-related protein R major form(LOC104644305)	Solanum lycopersicum
LOC109121229	uncharacterized LOC109121229(LOC109121229)	Solanum lycopersicum
LOC101262537	protein LAZ1 homolog 2(LOC101262537)	Solanum lycopersicum
LOC104649555	uncharacterized LOC104649555(LOC104649555)	Solanum lycopersicum
LOC101262410	serine carboxypeptidase-like 42(LOC101262410)	Solanum lycopersicum
LOC101257825	uncharacterized LOC101257825(LOC101257825)	Solanum lycopersicum
LOC101266293	receptor-like protein 15(LOC101266293)	Solanum lycopersicum
LOC101245571	oleosin 16 kDa-like(LOC101245571)	Solanum lycopersicum
LOC101264084	NAC domain-containing protein 73(LOC101264084)	Solanum lycopersicum
LOC101265371	uncharacterized LOC101265371(LOC101265371)	Solanum lycopersicum
LOC101247428	DNA-directed RNA polymerases II and IV subunit 5A-like(LOC101247428)	Solanum lycopersicum
LOC101248599	histidine decarboxylase-like(LOC101248599)	Solanum lycopersicum
PIN6	auxin efflux carrier component 6(PIN6)	Solanum lycopersicum
LOC112940453	uncharacterized LOC112940453(LOC112940453)	Solanum lycopersicum
LOC101268127	protein ODORANT1(LOC101268127)	Solanum lycopersicum
LOC101249965	tryptophan synthase beta chain 1-like(LOC101249965)	Solanum lycopersicum
LOC101266622	transcription factor MYB62-like(LOC101266622)	Solanum lycopersicum
LOC112941067	pentatricopeptide repeat-containing protein At5g39350-like(LOC112941067)	Solanum lycopersicum
LOC101244319	MADS-box transcription factor 47-like(LOC101244319)	Solanum lycopersicum
LOC104646478	uncharacterized LOC104646478(LOC104646478)	Solanum lycopersicum
LOC104649348	uncharacterized LOC104649348(LOC104649348)	Solanum lycopersicum
LOC104644334	receptor-like protein Cf-9(LOC104644334)	Solanum lycopersicum
LOC104645466	uncharacterized LOC104645466(LOC104645466)	Solanum lycopersicum
LOC101258160	protein NRT1/ PTR FAMILY 2.7-like(LOC101258160)	Solanum lycopersicum
LOC104644333	receptor-like protein Cf-9(LOC104644333)	Solanum lycopersicum
LOC112942192	uncharacterized LOC112942192(LOC112942192)	Solanum lycopersicum
LOC101250194	uncharacterized LOC101250194(LOC101250194)	Solanum lycopersicum
LOC101257554	protein FAR1-RELATED SEQUENCE 5-like(LOC101257554)	Solanum lycopersicum
LOC101265609	GDSL esterase/lipase At5g14450(LOC101265609)	Solanum lycopersicum
LOC109120668	protein ASPARTIC PROTEASE IN GUARD CELL 1-like(LOC109120668)	Solanum lycopersicum
LOC101253198	uncharacterized protein(LOC101253198)	Solanum lycopersicum
LOC101258965	zinc finger protein 3(LOC101258965)	Solanum lycopersicum
LOC104647166	G-type lectin S-receptor-like serine/threonine-protein kinase At4g27290(LOC104647166)	Solanum lycopersicum
LOC101256824	protein JINGUBANG(LOC101256824)	Solanum lycopersicum
LOC101248746	receptor-like protein EIX2(LOC101248746)	Solanum lycopersicum
LOC101267562	acetylajmalan esterase-like(LOC101267562)	Solanum lycopersicum
LOC112941494	uncharacterized LOC112941494(LOC112941494)	Solanum lycopersicum
LOC101248225	histidine-containing phosphotransfer protein 4-like(LOC101248225)	Solanum lycopersicum
LOC104647633	uncharacterized LOC104647633(LOC104647633)	Solanum lycopersicum
LOC112941938	U2 spliceosomal RNA(LOC112941938)	Solanum lycopersicum
Q`B	glucan endo-1,3-beta-D-glucosidase(Q`b)	Solanum lycopersicum
PLC7	phosphatidylinositol phospholipase C 7(PLC7)	Solanum lycopersicum
LOC101259745	DNA polymerase alpha subunit B(LOC101259745)	Solanum lycopersicum
LOC112941216	U4 spliceosomal RNA(LOC112941216)	Solanum lycopersicum
LOC101249035	probable mediator of RNA polymerase II transcription subunit 26b(LOC101249035)	Solanum lycopersicum
LOC101251942	probable UDP-arabinopyranose mutase 1(LOC101251942)	Solanum lycopersicum
LOC101261220	rust resistance kinase Lr10(LOC101261220)	Solanum lycopersicum
LOC101256719	scopoletin glucosyltransferase-like(LOC101256719)	Solanum lycopersicum
LOC104649492	uncharacterized LOC104649492(LOC104649492)	Solanum lycopersicum
LOC101248021	uncharacterized LOC101248021(LOC101248021)	Solanum lycopersicum
LOC101252319	inactive protein RESTRICTED TEV MOVEMENT 1-like(LOC101252319)	Solanum lycopersicum
Cluster 6
gene_ID	Gene Name	Species
LOC101247326	NDR1/HIN1-like protein 13(LOC101247326)	Solanum lycopersicum
LOC101268424	uncharacterized LOC101268424(LOC101268424)	Solanum lycopersicum
LOC101250995	ras-related protein RABE1c(LOC101250995)	Solanum lycopersicum
LOC101266764	GATA transcription factor 16(LOC101266764)	Solanum lycopersicum
LOC101247786	probable polyol transporter 6(LOC101247786)	Solanum lycopersicum
LOC101250279	proton pump-interactor 1(LOC101250279)	Solanum lycopersicum
LOC101268525	tyrosine-specific transport protein(LOC101268525)	Solanum lycopersicum
LOC101265512	probable polygalacturonase(LOC101265512)	Solanum lycopersicum
LOC109120131	uncharacterized LOC109120131(LOC109120131)	Solanum lycopersicum
LOC104645861	F-box/kelch-repeat protein At3g23880-like(LOC104645861)	Solanum lycopersicum
LOC101266845	protein GPR107-like(LOC101266845)	Solanum lycopersicum
LOC104644477	uncharacterized LOC104644477(LOC104644477)	Solanum lycopersicum
LOC109121323	uncharacterized LOC109121323(LOC109121323)	Solanum lycopersicum
LOC104647405	uncharacterized LOC104647405(LOC104647405)	Solanum lycopersicum
LOC109119306	uncharacterized LOC109119306(LOC109119306)	Solanum lycopersicum
LOC101263516	cation/H(+) antiporter 3-like(LOC101263516)	Solanum lycopersicum
LOC101261551	ankyrin repeat, PH and SEC7 domain containing protein secG-like(LOC101261551)	Solanum lycopersicum
LOC109119120	uncharacterized LOC109119120(LOC109119120)	Solanum lycopersicum
LOC101264620	cytochrome b5-like(LOC101264620)	Solanum lycopersicum
LOC112941924	small nucleolar RNA snoR2/U65(LOC112941924)	Solanum lycopersicum
LOC104648170	uncharacterized LOC104648170(LOC104648170)	Solanum lycopersicum
LOC101248427	CBS domain-containing protein CBSX5-like(LOC101248427)	Solanum lycopersicum
LOC101265562	putative glycine-rich cell wall structural protein 1(LOC101265562)	Solanum lycopersicum
LOC101248528	TOM1-like protein 9(LOC101248528)	Solanum lycopersicum
LOC101249831	mitogen-activated protein kinase kinase kinase 18-like(LOC101249831)	Solanum lycopersicum
LOC112942102	small nucleolar RNA snoR104(LOC112942102)	Solanum lycopersicum
LOC101267348	probable galacturonosyltransferase-like 4(LOC101267348)	Solanum lycopersicum
LOC101245978	flavonoid 3'-monooxygenase-like(LOC101245978)	Solanum lycopersicum
LOC101250040	beta-glucosidase BoGH3B-like(LOC101250040)	Solanum lycopersicum
LOC101257361	probable lipid phosphate phosphatase 4(LOC101257361)	Solanum lycopersicum
LOG7	cytokinin riboside 5'-monophosphate phosphoribohydrolase LOG7(LOG7)	Solanum lycopersicum
LOC109120479	DExH-box ATP-dependent RNA helicase DExH12-like(LOC109120479)	Solanum lycopersicum
LOC101257349	uncharacterized LOC101257349(LOC101257349)	Solanum lycopersicum
LOC101257789	type I inositol polyphosphate 5-phosphatase 12-like(LOC101257789)	Solanum lycopersicum
LOC101261566	cold shock domain-containing protein 3-like(LOC101261566)	Solanum lycopersicum
LOC101255224	probable glycosyltransferase At3g07620(LOC101255224)	Solanum lycopersicum
LOC101264158	kinesin-like protein KIN-14I(LOC101264158)	Solanum lycopersicum
LOC101251865	uncharacterized LOC101251865(LOC101251865)	Solanum lycopersicum
LOC112941439	small nucleolar RNA snoR111(LOC112941439)	Solanum lycopersicum
LOC112942109	uncharacterized LOC112942109(LOC112942109)	Solanum lycopersicum
LOC101254739	pollen-specific leucine-rich repeat extensin-like protein 1(LOC101254739)	Solanum lycopersicum
Cluster 9
gene_ID	Gene Name	Species
NP24	protein NP24(NP24)	Solanum lycopersicum
LOC101244243	NAC transcription factor 32-like(LOC101244243)	Solanum lycopersicum
LOC101266136	protein PELPK1(LOC101266136)	Solanum lycopersicum
LOC101266940	E3 ubiquitin-protein ligase RHA2A-like(LOC101266940)	Solanum lycopersicum
LOC101250477	fimbrin-5(LOC101250477)	Solanum lycopersicum
LOC101243675	CEN-like protein 1(LOC101243675)	Solanum lycopersicum
LOC101266128	homeobox-leucine zipper protein HDG1(LOC101266128)	Solanum lycopersicum
LOC101244614	3-isopropylmalate dehydratase large subunit, chloroplastic(LOC101244614)	Solanum lycopersicum
LOC101258387	mitogen-activated protein kinase kinase kinase 18-like(LOC101258387)	Solanum lycopersicum
LOC101259243	F-box protein At5g03100-like(LOC101259243)	Solanum lycopersicum
LOC104646987	uncharacterized LOC104646987(LOC104646987)	Solanum lycopersicum
LOC101259110	oil body-associated protein 2A(LOC101259110)	Solanum lycopersicum
LOC101255243	putative calcium-transporting ATPase 13, plasma membrane-type(LOC101255243)	Solanum lycopersicum
HSP17.4	cytosolic class II small heat shock protein HCT2(HSP17.4)	Solanum lycopersicum
LOC101254343	probable flavin-containing monooxygenase 1(LOC101254343)	Solanum lycopersicum
LOC101258036	3-ketoacyl-CoA synthase 11(LOC101258036)	Solanum lycopersicum
LOC104646084	swi5-dependent recombination DNA repair protein 1 homolog(LOC104646084)	Solanum lycopersicum
LOC109120314	uncharacterized LOC109120314(LOC109120314)	Solanum lycopersicum
LOC104649697	uncharacterized LOC104649697(LOC104649697)	Solanum lycopersicum
LOC104645770	uncharacterized LOC104645770(LOC104645770)	Solanum lycopersicum
LOC112940479	uncharacterized LOC112940479(LOC112940479)	Solanum lycopersicum
Cluster 19
gene_ID	Gene Name	Species
GA2OX4	gibberellin 2-oxidase(GA2ox4)	Solanum lycopersicum
LOC101253729	germin-like protein subfamily 1 member 14(LOC101253729)	Solanum lycopersicum
LOC101265072	cytochrome P450 703A2(LOC101265072)	Solanum lycopersicum
LOC101249986	heavy metal-associated isoprenylated plant protein3-like(LOC101249986)	Solanum lycopersicum
LOC104645921	LRR receptor-like serine/threonine-protein kinase FLS2(LOC104645921)	Solanum lycopersicum
LOC101260702	stellacyanin(LOC101260702)	Solanum lycopersicum
LOC104648234	uncharacterized LOC104648234(LOC104648234)	Solanum lycopersicum
LOC101263336	DNA mismatch repair protein MSH4(LOC101263336)	Solanum lycopersicum
LOC101256848	uncharacterized LOC101256848(LOC101256848)	Solanum lycopersicum
LOC101249587	putative clathrin assembly protein At1g03050(LOC101249587)	Solanum lycopersicum
LOC101262042	auxin-induced in root cultures protein 12(LOC101262042)	Solanum lycopersicum
LOC101264067	cysteine-rich repeat secretory protein 3-like(LOC101264067)	Solanum lycopersicum
LOC112941194	uncharacterized LOC112941194(LOC112941194)	Solanum lycopersicum
LOC101265883	epoxide hydrolase A(LOC101265883)	Solanum lycopersicum
LOC104644509	uncharacterized LOC104644509(LOC104644509)	Solanum lycopersicum
LOC101244600	fasciclin-like arabinogalactan protein 21(LOC101244600)	Solanum lycopersicum
LOC101259003	uncharacterized LOC101259003(LOC101259003)	Solanum lycopersicum
LOC101256495	ankyrin repeat-containing protein At5g02620(LOC101256495)	Solanum lycopersicum
LOC101254155	endoglucanase 12(LOC101254155)	Solanum lycopersicum
LOC101255123	probable serine/threonine-protein kinase pkgA(LOC101255123)	Solanum lycopersicum
LOC101251165	2-hydroxy-6-oxononadienedioate/2-hydroxy-6-oxononatrienedioate hydrolase(LOC101251165)	Solanum lycopersicum
LOC101252854	thioredoxin H4-1(LOC101252854)	Solanum lycopersicum
LOC101247391	O-fucosyltransferase 8(LOC101247391)	Solanum lycopersicum
LOC101249296	uncharacterized LOC101249296(LOC101249296)	Solanum lycopersicum
LOC101265774	dachshund homolog 1(LOC101265774)	Solanum lycopersicum
LOC101265851	leucine-rich repeat protein 1-like(LOC101265851)	Solanum lycopersicum
LOC101250994	uncharacterized LOC101250994(LOC101250994)	Solanum lycopersicum
LOC101258680	NDR1/HIN1-like protein 6(LOC101258680)	Solanum lycopersicum
LOC101245329	cysteine-rich repeat secretory protein 38(LOC101245329)	Solanum lycopersicum
LOC101244839	polyubiquitin-like(LOC101244839)	Solanum lycopersicum
LOC101256542	putative protease Do-like 14(LOC101256542)	Solanum lycopersicum
LOC101260449	pollen-specific leucine-rich repeat extensin-like protein 1(LOC101260449)	Solanum lycopersicum
LOC101253154	probable serine/threonine-protein kinase PBL7(LOC101253154)	Solanum lycopersicum
LOC101257278	RING-H2 finger protein ATL43(LOC101257278)	Solanum lycopersicum
LOC101256866	uridine-cytidine kinase C-like(LOC101256866)	Solanum lycopersicum
LOC101254641	uncharacterized LOC101254641(LOC101254641)	Solanum lycopersicum
LOC101257513	dirigent protein 23(LOC101257513)	Solanum lycopersicum
LOC101244390	putative cysteine-rich receptor-like protein kinase 35(LOC101244390)	Solanum lycopersicum
LOC104644768	uncharacterized LOC104644768(LOC104644768)	Solanum lycopersicum
LOC112941570	uncharacterized LOC112941570(LOC112941570)	Solanum lycopersicum
LOC101244786	uncharacterized LOC101244786(LOC101244786)	Solanum lycopersicum
LOC101244669	cyclic nucleotide-gated ion channel 1-like(LOC101244669)	Solanum lycopersicum
LOC101259381	probable receptor-like protein kinase At1g49730(LOC101259381)	Solanum lycopersicum
RPA32A	replication protein A(RPA32a)	Solanum lycopersicum
LOC101243937	probable receptor-like protein kinase At4g39110(LOC101243937)	Solanum lycopersicum
TPP3	defensin TPP3(TPP3)	Solanum lycopersicum
LOC101262396	calcineurin B-like protein 4(LOC101262396)	Solanum lycopersicum
LOC101249312	probable metal-nicotianamine transporter YSL7(LOC101249312)	Solanum lycopersicum
LOC101264650	phosphatidate cytidylyltransferase 1(LOC101264650)	Solanum lycopersicum
Cluster 20
gene_ID	Gene Name	Species
LOC101247305	pelargonidin 3-O-(6-caffeoylglucoside) 5-O-(6-O-malonylglucoside) 4'''-malonyltransferase-like(LOC101247305)	Solanum lycopersicum
LOC101246832	uncharacterized LOC101246832(LOC101246832)	Solanum lycopersicum
LOC104649807	uncharacterized LOC104649807(LOC104649807)	Solanum lycopersicum
LOC101266207	protein STRICTOSIDINE SYNTHASE-LIKE 10-like(LOC101266207)	Solanum lycopersicum
LOC100147721	laccase(LOC100147721)	Solanum lycopersicum
LOC104648138	uncharacterized LOC104648138(LOC104648138)	Solanum lycopersicum
LOC101268309	extensin-1-like(LOC101268309)	Solanum lycopersicum
LOC101243828	F-box/kelch-repeat protein At3g06240-like(LOC101243828)	Solanum lycopersicum
LOC101258661	calcineurin B-like protein 4(LOC101258661)	Solanum lycopersicum
LOC101254020	gamma-interferon-responsive lysosomal thiol protein(LOC101254020)	Solanum lycopersicum
LOC101243925	uncharacterized protein(LOC101243925)	Solanum lycopersicum
LOC104646734	uncharacterized LOC104646734(LOC104646734)	Solanum lycopersicum
LOC101257137	probable galacturonosyltransferase-like 1(LOC101257137)	Solanum lycopersicum
LOC101264308	germin-like protein subfamily T member 2(LOC101264308)	Solanum lycopersicum
LOC104649241	uncharacterized LOC104649241(LOC104649241)	Solanum lycopersicum
LOC101264846	acyl-protein thioesterase 1 homolog 1-like(LOC101264846)	Solanum lycopersicum
LOC104647882	uncharacterized LOC104647882(LOC104647882)	Solanum lycopersicum
LOC104649465	uncharacterized LOC104649465(LOC104649465)	Solanum lycopersicum
LOC101264985	kinesin-like protein KIN-14S(LOC101264985)	Solanum lycopersicum
LOC101260461	inositol 2-dehydrogenase(LOC101260461)	Solanum lycopersicum
LOC109120928	uncharacterized LOC109120928(LOC109120928)	Solanum lycopersicum
LOC101254965	berberine bridge enzyme-like 28(LOC101254965)	Solanum lycopersicum
LOC101254821	spermidine hydroxycinnamoyl transferase-like(LOC101254821)	Solanum lycopersicum
LOC101248596	uncharacterized LOC101248596(LOC101248596)	Solanum lycopersicum
LOC101264490	DNA repair protein RAD51 homolog 4(LOC101264490)	Solanum lycopersicum
LOC101246884	cell wall / vacuolar inhibitor of fructosidase 2(LOC101246884)	Solanum lycopersicum
MT2	type 2 metallothionein MT2(MT2)	Solanum lycopersicum
LOC104648347	uncharacterized LOC104648347(LOC104648347)	Solanum lycopersicum
LOC101255381	calmodulin-binding protein 60 A-like(LOC101255381)	Solanum lycopersicum
LOC101260706	kinesin-like protein KIN-13A(LOC101260706)	Solanum lycopersicum
LOC101258132	probable membrane-associated kinase regulator 5(LOC101258132)	Solanum lycopersicum
LOC104646129	uncharacterized LOC104646129(LOC104646129)	Solanum lycopersicum
LOC109120434	uncharacterized LOC109120434(LOC109120434)	Solanum lycopersicum
LOC101260795	probable pectinesterase 53(LOC101260795)	Solanum lycopersicum
LOC101253546	uncharacterized LOC101253546(LOC101253546)	Solanum lycopersicum
LOC101257508	uncharacterized protein DDB_G0271670(LOC101257508)	Solanum lycopersicum
LOC101260130	protein EXORDIUM-like(LOC101260130)	Solanum lycopersicum
LOC101263266	laccase-11(LOC101263266)	Solanum lycopersicum
LOC101262074	geraniol 8-hydroxylase-like(LOC101262074)	Solanum lycopersicum
Cluster 30
gene_ID	Gene Name	Species
LOC101246359	serine/threonine-protein kinase WAG2-like(LOC101246359)	Solanum lycopersicum
MTS1	linalool synthase(MTS1)	Solanum lycopersicum
LOC101247723	CBL-interacting serine/threonine-protein kinase 11(LOC101247723)	Solanum lycopersicum
LOC101246713	polygalacturonase At1g48100-like(LOC101246713)	Solanum lycopersicum
LOC104644838	receptor-like protein 6(LOC104644838)	Solanum lycopersicum
LOC101252280	uncharacterized LOC101252280(LOC101252280)	Solanum lycopersicum
AADC1B	aromatic amino acid decarboxylase 1B(AADC1B)	Solanum lycopersicum
LOC101255075	uncharacterized LOC101255075(LOC101255075)	Solanum lycopersicum
LOC101253295	non-functional pseudokinase ZED1(LOC101253295)	Solanum lycopersicum
LOC101252283	uncharacterized protein At5g01610(LOC101252283)	Solanum lycopersicum
LOC101255870	replication protein A 70 kDa DNA-binding subunit B(LOC101255870)	Solanum lycopersicum
LOC101260787	pectinesterase-like(LOC101260787)	Solanum lycopersicum
LOC101255558	uncharacterized LOC101255558(LOC101255558)	Solanum lycopersicum
LOC101251756	uncharacterized LOC101251756(LOC101251756)	Solanum lycopersicum
LOC101267691	deSI-like protein At4g17486(LOC101267691)	Solanum lycopersicum
LOC101249187	fasciclin-like arabinogalactan protein 2(LOC101249187)	Solanum lycopersicum
LOC101250920	uncharacterized LOC101250920(LOC101250920)	Solanum lycopersicum
TXET-B2	xyloglycan endo-transglycosylase(tXET-B2)	Solanum lycopersicum
LOC101247356	acylsugar acyltransferase 3-like(LOC101247356)	Solanum lycopersicum
LOC101266414	cysteine protease XCP1(LOC101266414)	Solanum lycopersicum
LOC101258272	probable calcium-binding protein CML30(LOC101258272)	Solanum lycopersicum
LOC109120542	uncharacterized LOC109120542(LOC109120542)	Solanum lycopersicum
LOC101255440	BURP domain protein USPL1(LOC101255440)	Solanum lycopersicum
LOC101258632	probable xyloglucan endotransglucosylase/hydrolase protein 23(LOC101258632)	Solanum lycopersicum
LOC101262856	cellulose synthase-like protein D5(LOC101262856)	Solanum lycopersicum
LOC101251000	zinc finger protein WIP3(LOC101251000)	Solanum lycopersicum
LOC101260399	uncharacterized LOC101260399(LOC101260399)	Solanum lycopersicum
LOC101263305	disease resistance protein RPP13-like(LOC101263305)	Solanum lycopersicum
LOC101261444	alpha/beta-hydrolases superfamily protein(LOC101261444)	Solanum lycopersicum
LOC101263984	PLAT domain-containing protein 3(LOC101263984)	Solanum lycopersicum
LOC101246188	NAC domain-containing protein 104(LOC101246188)	Solanum lycopersicum
LOC101245495	histone H1-like(LOC101245495)	Solanum lycopersicum
LOC101248084	7-deoxyloganetin glucosyltransferase-like(LOC101248084)	Solanum lycopersicum
LOC101264351	uncharacterized LOC101264351(LOC101264351)	Solanum lycopersicum
LOC101265482	transcription factor bHLH162-like(LOC101265482)	Solanum lycopersicum
LOC101251209	serine carboxypeptidase-like 45(LOC101251209)	Solanum lycopersicum
LOC544081	histone H4(LOC544081)	Solanum lycopersicum
LOC101264282	L-ascorbate peroxidase 3(LOC101264282)	Solanum lycopersicum
LOC101265092	uncharacterized protein At4g19900(LOC101265092)	Solanum lycopersicum
LOC778308	subtilisin-like protease SBT1.7(LOC778308)	Solanum lycopersicum
LOC101266548	E3 ubiquitin-protein ligase PUB22-like(LOC101266548)	Solanum lycopersicum
XTH3	xyloglucan endotransglucosylase-hydrolase XTH3(XTH3)	Solanum lycopersicum
LOC101254041	cytochrome P450 78A6-like(LOC101254041)	Solanum lycopersicum
LOC101244716	embryogenesis-associated protein EMB8(LOC101244716)	Solanum lycopersicum
LOC109119129	uncharacterized LOC109119129(LOC109119129)	Solanum lycopersicum
LOC101264847	histidine decarboxylase-like(LOC101264847)	Solanum lycopersicum
LOC109120148	MDIS1-interacting receptor like kinase 2-like(LOC109120148)	Solanum lycopersicum
LOC101260602	protein spinster-like(LOC101260602)	Solanum lycopersicum
LOC778315	aquaporin-like(LOC778315)	Solanum lycopersicum
LOC104648056	uncharacterized LOC104648056(LOC104648056)	Solanum lycopersicum
LOC104645781	uncharacterized LOC104645781(LOC104645781)	Solanum lycopersicum
LOC101256308	TBC1 domain family member 15-like(LOC101256308)	Solanum lycopersicum
LOC101249488	uncharacterized LOC101249488(LOC101249488)	Solanum lycopersicum
LOC104649061	uncharacterized LOC104649061(LOC104649061)	Solanum lycopersicum
LOC101264164	homeobox-leucine zipper protein HOX11-like(LOC101264164)	Solanum lycopersicum
LOC101247855	AAA-ATPase At4g30250-like(LOC101247855)	Solanum lycopersicum
LOC101247899	light-harvesting complex-like protein 3 isotype 2, chloroplastic(LOC101247899)	Solanum lycopersicum
T6	class I knotted-like homeodomain protein(T6)	Solanum lycopersicum
LOC101268577	putative late blight resistance protein homolog R1A-3(LOC101268577)	Solanum lycopersicum
LOC101247659	uncharacterized N-acetyltransferase p20-like(LOC101247659)	Solanum lycopersicum
LOC112941051	phenylalanine ammonia-lyase-like(LOC112941051)	Solanum lycopersicum
LOC101266796	acetyl-CoA-benzylalcohol acetyltransferase-like(LOC101266796)	Solanum lycopersicum
LOC101268614	kinesin-like protein KIN-12B(LOC101268614)	Solanum lycopersicum
LOC544276	isocitrate lyase(LOC544276)	Solanum lycopersicum
LOC101266119	MDIS1-interacting receptor like kinase 2-like(LOC101266119)	Solanum lycopersicum
LOC101265427	thioredoxin H4-like(LOC101265427)	Solanum lycopersicum
LOC101262709	zeatin O-xylosyltransferase(LOC101262709)	Solanum lycopersicum
LOC101257882	acyl-lipid (9-3)-desaturase(LOC101257882)	Solanum lycopersicum
LOC101263845	histone H3.2(LOC101263845)	Solanum lycopersicum
LOC101261461	AAA-ATPase At3g50940-like(LOC101261461)	Solanum lycopersicum
LOC101261020	protein EXORDIUM-like(LOC101261020)	Solanum lycopersicum
LOC112941338	delta(12)-fatty-acid desaturase(LOC112941338)	Solanum lycopersicum
Cluster 32
gene_ID	Gene Name	Species
LOC101244375	pectinesterase 1-like(LOC101244375)	Solanum lycopersicum
LOC101247762	beta-galactosidase 13-like(LOC101247762)	Solanum lycopersicum
LOC112942015	uncharacterized LOC112942015(LOC112942015)	Solanum lycopersicum
LOC101266844	anther-specific protein LAT52-like(LOC101266844)	Solanum lycopersicum
LOC101267809	pectinesterase-like(LOC101267809)	Solanum lycopersicum
LAT52	anther-specific protein LAT52(LAT52)	Solanum lycopersicum
LOC101263736	cation/H(+) antiporter 15-like(LOC101263736)	Solanum lycopersicum
LOC101251110	LIM domain-containing protein WLIM2b-like(LOC101251110)	Solanum lycopersicum
LOC101251474	uncharacterized LOC101251474(LOC101251474)	Solanum lycopersicum
LOC101249782	callose synthase 5(LOC101249782)	Solanum lycopersicum
LOC101254229	probable anion transporter 3, chloroplastic(LOC101254229)	Solanum lycopersicum
LOC101246430	uncharacterized LOC101246430(LOC101246430)	Solanum lycopersicum
LOC101250805	uncharacterized LOC101250805(LOC101250805)	Solanum lycopersicum
LOC112940513	uncharacterized LOC112940513(LOC112940513)	Solanum lycopersicum
LOC112942241	small nucleolar RNA SNORD34(LOC112942241)	Solanum lycopersicum
LOC101252609	protein TIFY 5A-like(LOC101252609)	Solanum lycopersicum
LOC101249539	polygalacturonase-like(LOC101249539)	Solanum lycopersicum
LOC101244764	kinase-interacting protein 1-like(LOC101244764)	Solanum lycopersicum
LOC101244004	purple acid phosphatase 17-like(LOC101244004)	Solanum lycopersicum
EREB	ethylene responsive element binding protein(EREB)	Solanum lycopersicum
LOC101259883	protein unc-13 homolog(LOC101259883)	Solanum lycopersicum
LAT56	pectate lyase P56(LAT56)	Solanum lycopersicum
LAT59	pectate lyase P59(LAT59)	Solanum lycopersicum
LOC101255165	fatty acyl-CoA reductase 1-like(LOC101255165)	Solanum lycopersicum
LOC101256898	COBRA-like protein 10(LOC101256898)	Solanum lycopersicum
FRK4	fructokinase(FRK4)	Solanum lycopersicum
LOC101251761	oligopeptide transporter 2-like(LOC101251761)	Solanum lycopersicum
LOC101253820	pectinesterase inhibitor(LOC101253820)	Solanum lycopersicum
LOC101260471	pectinesterase(LOC101260471)	Solanum lycopersicum
LOC101256538	polcalcin Nic t 1(LOC101256538)	Solanum lycopersicum
LOC101263065	glycerophosphodiester phosphodiesterase GDPDL6-like(LOC101263065)	Solanum lycopersicum
LOC101268445	proline dehydrogenase 2, mitochondrial(LOC101268445)	Solanum lycopersicum
LOC101266421	receptor-like protein kinase ANXUR1(LOC101266421)	Solanum lycopersicum
PMEI	pectin methylesterase inhibitor(PMEI)	Solanum lycopersicum
LOC112941662	uncharacterized LOC112941662(LOC112941662)	Solanum lycopersicum
LOC101244677	pectinesterase 4-like(LOC101244677)	Solanum lycopersicum
LOC101266701	pectin acetylesterase 8-like(LOC101266701)	Solanum lycopersicum
LOC101255132	universal stress protein A-like protein(LOC101255132)	Solanum lycopersicum
LOC101254961	L-ascorbate oxidase homolog(LOC101254961)	Solanum lycopersicum
LOC101255379	calcium-dependent protein kinase 17-like(LOC101255379)	Solanum lycopersicum
LOC101264402	pectin acetylesterase 7-like(LOC101264402)	Solanum lycopersicum
LOC101254602	uncharacterized LOC101254602(LOC101254602)	Solanum lycopersicum
LOC101250708	heavy metal-associated isoprenylated plant protein 2-like(LOC101250708)	Solanum lycopersicum
LOC101250544	CRIB domain-containing protein RIC10-like(LOC101250544)	Solanum lycopersicum
LOC101250385	la-related protein 6B-like(LOC101250385)	Solanum lycopersicum
LOC101260967	pectinesterase-like(LOC101260967)	Solanum lycopersicum
LOC101257686	uncharacterized LOC101257686(LOC101257686)	Solanum lycopersicum
LOC101247090	GDSL esterase/lipase At5g45920(LOC101247090)	Solanum lycopersicum
LOC101253120	pectinesterase-like(LOC101253120)	Solanum lycopersicum
LOC104646584	uncharacterized LOC104646584(LOC104646584)	Solanum lycopersicum
LOC101251068	glucan endo-1,3-beta-glucosidase 8-like(LOC101251068)	Solanum lycopersicum
LOC101261147	uncharacterized LOC101261147(LOC101261147)	Solanum lycopersicum
LOC101261266	pectin methylesterase(LOC101261266)	Solanum lycopersicum
LOC101251745	LIM domain-containing protein WLIM1-like(LOC101251745)	Solanum lycopersicum
LOC101267333	cation/H(+) antiporter 18-like(LOC101267333)	Solanum lycopersicum
LOC101255072	major latex allergen Hev b 5-like(LOC101255072)	Solanum lycopersicum
LOC101260424	glucan endo-1,3-beta-glucosidase 8-like(LOC101260424)	Solanum lycopersicum
LOC101263934	L-ascorbate oxidase homolog(LOC101263934)	Solanum lycopersicum
LOC109119824	uncharacterized LOC109119824(LOC109119824)	Solanum lycopersicum
LOC101264501	pectinesterase(LOC101264501)	Solanum lycopersicum
MIOX	myo-inositol oxygenase(MIOX)	Solanum lycopersicum
LOC101267741	uncharacterized LOC101267741(LOC101267741)	Solanum lycopersicum
SHY	leucine rich repeat protein(Shy)	Solanum lycopersicum
STD1	bidirectional sugar transporter SWEET5(std1)	Solanum lycopersicum
LOC101266936	cytochrome P450 81D1(LOC101266936)	Solanum lycopersicum
LOC101258233	GPI-anchored protein LLG1-like(LOC101258233)	Solanum lycopersicum
LOC101252095	aldehyde oxidase GLOX1-like(LOC101252095)	Solanum lycopersicum
LOC101260834	probable pectinesterase/pectinesterase inhibitor 13(LOC101260834)	Solanum lycopersicum
LOC101258598	uncharacterized LOC101258598(LOC101258598)	Solanum lycopersicum
LOC101257309	pathogenesis-related leaf protein 4-like(LOC101257309)	Solanum lycopersicum
PLIM2A	LIM domain-containing protein PLIM2a(PLIM2a)	Solanum lycopersicum
LOC101268155	uncharacterized LOC101268155(LOC101268155)	Solanum lycopersicum
LOC101251409	peroxidase 57-like(LOC101251409)	Solanum lycopersicum
LIN7	cell-wall invertase(LIN7)	Solanum lycopersicum
LOC101247587	major pollen allergen Ole e 6-like(LOC101247587)	Solanum lycopersicum
LOC101244235	putative proline-rich receptor-like protein kinase PERK6(LOC101244235)	Solanum lycopersicum
LOC101250193	aspartic proteinase-like protein 2(LOC101250193)	Solanum lycopersicum
LOC101253153	putative clathrin assembly protein At1g03050(LOC101253153)	Solanum lycopersicum
LOC101265809	inositol oxygenase 5-like(LOC101265809)	Solanum lycopersicum
LOC101259418	uncharacterized LOC101259418(LOC101259418)	Solanum lycopersicum
LOC101251411	L-ascorbate oxidase homolog(LOC101251411)	Solanum lycopersicum
LOC101263231	protein SRC2 homolog(LOC101263231)	Solanum lycopersicum
LOC101265131	glucan endo-1,3-beta-glucosidase(LOC101265131)	Solanum lycopersicum
LOC101262261	putative uncharacterized protein DDB_G0284695(LOC101262261)	Solanum lycopersicum
LOC101244982	sugar transport protein 10(LOC101244982)	Solanum lycopersicum
LOC101268774	ATPase 6, plasma membrane-type(LOC101268774)	Solanum lycopersicum
LOC101250984	uncharacterized LOC101250984(LOC101250984)	Solanum lycopersicum
LOC101247697	ATPase 9, plasma membrane-type-like(LOC101247697)	Solanum lycopersicum
LOC101267689	uncharacterized LOC101267689(LOC101267689)	Solanum lycopersicum
LOC104646665	uncharacterized LOC104646665(LOC104646665)	Solanum lycopersicum
PRK2	receptor-like protein kinase(PRK2)	Solanum lycopersicum
PRK1	receptor-like protein kinase(PRK1)	Solanum lycopersicum
LOC101259781	pectinesterase(LOC101259781)	Solanum lycopersicum
LOC101261859	mitogen-activated protein kinase kinase kinase 18-like(LOC101261859)	Solanum lycopersicum
LOC101260018	anther-specific protein LAT52-like(LOC101260018)	Solanum lycopersicum
LOC101258971	kirola-like(LOC101258971)	Solanum lycopersicum
LOC101253720	potassium transporter 5-like(LOC101253720)	Solanum lycopersicum
LOC101265301	pectate lyase-like(LOC101265301)	Solanum lycopersicum
LOC101264694	probable pectate lyase P59(LOC101264694)	Solanum lycopersicum
Cluster 34
gene_ID	Gene Name	Species
LOC101246239	zinc-finger homeodomain protein 2-like(LOC101246239)	Solanum lycopersicum
LOC101266563	dCTP pyrophosphatase 1(LOC101266563)	Solanum lycopersicum
LOC101250138	santalene and bergamotene synthase, chloroplastic(LOC101250138)	Solanum lycopersicum
LOC112940794	small nucleolar RNA Z102/R77(LOC112940794)	Solanum lycopersicum
LOC101265797	UDP-glycosyltransferase 13-like(LOC101265797)	Solanum lycopersicum
LOC101250378	receptor protein kinase-like protein ZAR1(LOC101250378)	Solanum lycopersicum
LOC101246516	putative nuclease HARBI1(LOC101246516)	Solanum lycopersicum
LOC104648231	uncharacterized LOC104648231(LOC104648231)	Solanum lycopersicum
LOC109119029	uncharacterized LOC109119029(LOC109119029)	Solanum lycopersicum
LOC101263733	probable long-chain-alcohol O-fatty-acyltransferase 5(LOC101263733)	Solanum lycopersicum
LOC101260742	uncharacterized LOC101260742(LOC101260742)	Solanum lycopersicum
LOC101256567	DNA-directed primase/polymerase protein(LOC101256567)	Solanum lycopersicum
LOC112940874	uncharacterized LOC112940874(LOC112940874)	Solanum lycopersicum
LOC112941722	uncharacterized LOC112941722(LOC112941722)	Solanum lycopersicum
LOC101249981	L-ascorbate oxidase homolog(LOC101249981)	Solanum lycopersicum
LOC101262047	FT-interacting protein 1(LOC101262047)	Solanum lycopersicum
LOC101244054	lectin-like(LOC101244054)	Solanum lycopersicum
LOC101263296	uncharacterized LOC101263296(LOC101263296)	Solanum lycopersicum
LOC101251719	DUF21 domain-containing protein At4g14240(LOC101251719)	Solanum lycopersicum
LOC112940183	uncharacterized LOC112940183(LOC112940183)	Solanum lycopersicum
LOC101260505	histone-lysine N-methyltransferase, H3 lysine-9 specific SUVH4(LOC101260505)	Solanum lycopersicum
LOC112939957	U6 spliceosomal RNA(LOC112939957)	Solanum lycopersicum
LOC101257665	uncharacterized LOC101257665(LOC101257665)	Solanum lycopersicum
LOC104647971	uncharacterized LOC104647971(LOC104647971)	Solanum lycopersicum
LOC104645034	uncharacterized LOC104645034(LOC104645034)	Solanum lycopersicum
LOC101257507	fimbrin-2(LOC101257507)	Solanum lycopersicum
LOC101256738	protein LIGHT-DEPENDENT SHORT HYPOCOTYLS 10(LOC101256738)	Solanum lycopersicum
LOC101263263	uncharacterized LOC101263263(LOC101263263)	Solanum lycopersicum
LOC101265089	probable glucan 1,3-beta-glucosidase A(LOC101265089)	Solanum lycopersicum
LOC109119995	uncharacterized LOC109119995(LOC109119995)	Solanum lycopersicum
LOC101268643	uncharacterized LOC101268643(LOC101268643)	Solanum lycopersicum
LOC101250111	uncharacterized LOC101250111(LOC101250111)	Solanum lycopersicum
LOC104647961	uncharacterized LOC104647961(LOC104647961)	Solanum lycopersicum
LOC104648418	uncharacterized LOC104648418(LOC104648418)	Solanum lycopersicum
LOC101252061	protein NRT1/ PTR FAMILY 8.3-like(LOC101252061)	Solanum lycopersicum
LOC101243748	uncharacterized LOC101243748(LOC101243748)	Solanum lycopersicum
LOC104649265	uncharacterized LOC104649265(LOC104649265)	Solanum lycopersicum
LOC109119722	uncharacterized LOC109119722(LOC109119722)	Solanum lycopersicum
LOC101258643	putative cysteine-rich receptor-like protein kinase 9(LOC101258643)	Solanum lycopersicum
LOC101257635	SUN family protein SUN33(LOC101257635)	Solanum lycopersicum
LOC101264447	vesicle-associated protein 1-2-like(LOC101264447)	Solanum lycopersicum
LOC101261334	cell division cycle 20.2, cofactor of APC complex-like(LOC101261334)	Solanum lycopersicum
LOC112941744	small nucleolar RNA U3(LOC112941744)	Solanum lycopersicum
LOC109119044	uncharacterized LOC109119044(LOC109119044)	Solanum lycopersicum
LOC101251577	aspartyl protease AED3(LOC101251577)	Solanum lycopersicum
CLV2	leucine rich repeat receptor like protein CLAVATA2(CLV2)	Solanum lycopersicum
LOC101264168	myb-related protein 306-like(LOC101264168)	Solanum lycopersicum
LOC101245044	kinesin-like protein KIN-8A(LOC101245044)	Solanum lycopersicum
LOC101255815	glutaredoxin-C6(LOC101255815)	Solanum lycopersicum
LOC104649060	growth-regulating factor 9(LOC104649060)	Solanum lycopersicum
LOC101249038	CASP-like protein 1C1(LOC101249038)	Solanum lycopersicum
LOC101248502	uncharacterized LOC101248502(LOC101248502)	Solanum lycopersicum
LOC101245314	GDP-mannose transporter GONST5(LOC101245314)	Solanum lycopersicum
LOC104646307	uncharacterized LOC104646307(LOC104646307)	Solanum lycopersicum
LOC101252392	protein LAZY 1(LOC101252392)	Solanum lycopersicum
LOC112941739	small nucleolar RNA U3(LOC112941739)	Solanum lycopersicum
LOC104648685	uncharacterized LOC104648685(LOC104648685)	Solanum lycopersicum
LOC101260697	kinesin-like protein KIN-12E(LOC101260697)	Solanum lycopersicum
Cluster 38
gene_ID	Gene Name	Species
LOC101247168	probable BOI-related E3 ubiquitin-protein ligase 2(LOC101247168)	Solanum lycopersicum
LOC101248115	7-ethoxycoumarin O-deethylase-like(LOC101248115)	Solanum lycopersicum
LOC101267757	F-box/kelch-repeat protein At3g23880-like(LOC101267757)	Solanum lycopersicum
LOC104644771	protein BIC1-like(LOC104644771)	Solanum lycopersicum
LOC101259372	uncharacterized LOC101259372(LOC101259372)	Solanum lycopersicum
LOC101247649	acylsugar acyltransferase 3-like(LOC101247649)	Solanum lycopersicum
LOC104649607	uncharacterized LOC104649607(LOC104649607)	Solanum lycopersicum
LOC112941507	uncharacterized LOC112941507(LOC112941507)	Solanum lycopersicum
LOC104646590	uncharacterized LOC104646590(LOC104646590)	Solanum lycopersicum
CEL5	endo-1,4-beta-glucanase(cel5)	Solanum lycopersicum
LOC101260225	patatin-like protein 2(LOC101260225)	Solanum lycopersicum
LOC101262683	geraniol 8-hydroxylase-like(LOC101262683)	Solanum lycopersicum
LOC101252207	dnaJ homolog subfamily B member 4(LOC101252207)	Solanum lycopersicum
LOC101249460	rho GDP-dissociation inhibitor 1(LOC101249460)	Solanum lycopersicum
LOC104647380	uncharacterized LOC104647380(LOC104647380)	Solanum lycopersicum
LOC101266155	heat stress transcription factor A-7a(LOC101266155)	Solanum lycopersicum
LOC101244325	fatty acid amide hydrolase-like(LOC101244325)	Solanum lycopersicum
LOC101266458	probable calcium-binding protein CML22(LOC101266458)	Solanum lycopersicum
LOC101257162	transcription factor BHLH089-like(LOC101257162)	Solanum lycopersicum
LOC101266218	glucan endo-1,3-beta-glucosidase 8-like(LOC101266218)	Solanum lycopersicum
LOC109120140	uncharacterized LOC109120140(LOC109120140)	Solanum lycopersicum
LOC104645730	uncharacterized LOC104645730(LOC104645730)	Solanum lycopersicum
LOC101248728	serine/arginine repetitive matrix protein 1-like(LOC101248728)	Solanum lycopersicum
LOC101255161	protein SRC2-like(LOC101255161)	Solanum lycopersicum
LOC104646604	uncharacterized LOC104646604(LOC104646604)	Solanum lycopersicum
LOC104645237	uncharacterized LOC104645237(LOC104645237)	Solanum lycopersicum
LOC101246826	9-cis-epoxycarotenoid dioxygenase NCED6, chloroplastic(LOC101246826)	Solanum lycopersicum
LOC104647871	uncharacterized LOC104647871(LOC104647871)	Solanum lycopersicum
LOC101256877	ATP-dependent DNA helicase Q-like 5(LOC101256877)	Solanum lycopersicum
LOC104647199	DNA-directed RNA polymerase II subunit RPB1(LOC104647199)	Solanum lycopersicum
LOC101256897	zinc finger protein HD1(LOC101256897)	Solanum lycopersicum
LOC112941810	uncharacterized LOC112941810(LOC112941810)	Solanum lycopersicum
LOC101246065	IST1-like protein(LOC101246065)	Solanum lycopersicum
LOC101248168	thaumatin-like protein(LOC101248168)	Solanum lycopersicum
LOC112940685	protein PELPK1-like(LOC112940685)	Solanum lycopersicum
LOC112940229	small nucleolar RNA snoR31/Z110/Z27(LOC112940229)	Solanum lycopersicum
LOC101264451	NAC domain-containing protein 71-like(LOC101264451)	Solanum lycopersicum
